# Supplementary material for: Combining QTL Analysis and Genomic Predictions for Four Durum Wheat Populations Under Drought Conditions
Source: Front Genet. 2020 May 6;11:316. doi: 10.3389/fgene.2020.00316 (PMC7218065; doi:10.3389/fgene.2020.00316)
Supplement: DATA SHEET S1 — Complete dataset, including phenotyping information for each mapping population presented as BLUEs per location, and full genotyping file for the consensus map. [file Data_Sheet_1.xlsx]

## Sheet: PhenoDRO
		DTHMCH	DTHSAD	DTMMCH	DTMSAD	PLHMCH	PLHSAD	TKWMCH	TKWJSH	GYMCH	GYJSH	GYSAD	SPK
1	A	110.111	113.222	164.222	158.444	91.6667	102.222	37.5556	45.4444	2426.11	2020.56	3382.44	1095.11
2	B	114.556	113.889	164	161.111	83.8889	96.6667	35.2222	46.1111	3124.44	1928.33	2947.22	1386.67
3	DRO-001	124.502	123	NA	156.997	115	138.734	23.0468	38	425	2026.64	2742.33	NA
4	DRO-002	124.502	119	NA	158.997	110	133.734	29.0468	39	1225	1606.64	2544.33	384
5	DRO-003	121.502	115	164.286	154.997	75	93.7345	40.0468	40	1595	2171.64	3464.33	832
6	DRO-004	121.502	116	164.286	160.997	100	113.734	31.0468	49	1150	2491.64	2495.33	480
7	DRO-005	117.502	112	164.286	150.997	95	118.734	25.0468	38	2345	2636.64	3264.33	1072
8	DRO-006	114.502	107	165.286	150.997	95	108.734	30.0468	46	2790	2076.64	3715.33	1120
9	DRO-007	105.502	105	163.286	158.997	95	108.734	38.0468	47	3350	3386.64	3962.33	1584
10	DRO-008	124.502	117	165.286	148.997	105	113.734	27.0468	43	1590	1696.64	2717.33	880
11	DRO-009	104.502	108	163.286	156.997	85	88.7345	35.0468	44	3845	1861.64	2484.33	1520
12	DRO-010	110.502	110	162.286	148.997	80	93.7345	30.0468	39	3765	2291.64	3279.33	1584
13	DRO-011	110.502	114	164.286	157.997	95	103.734	29.0468	37	3685	891.639	3442.33	1328
14	DRO-012	112.502	115	165.286	152.997	95	98.7345	30.0468	38	2555	1981.64	3366.33	1392
15	DRO-013	112.502	115	165.286	154.997	95	113.734	37.0468	43	2010	1551.64	2411.33	1312
16	DRO-014	112.502	111	163.286	156.997	100	108.734	33.0468	42	3505	1461.64	3473.33	1376
17	DRO-015	112.502	108	165.286	158.997	100	118.734	34.0468	50	3145	1236.64	2586.33	1280
18	DRO-016	110.502	101	163.286	157.997	100	108.734	37.0468	NA	3195	1783.64	3419.33	1200
19	DRO-017	110.502	103	165.286	156.997	95	103.734	35.0468	41	2605	1166.64	2484.33	1168
20	DRO-018	110.502	107	165.286	154.997	85	103.734	34.0468	41	3155	1031.64	2455.33	1024
21	DRO-019	113.502	114	165.286	153.997	80	88.7345	26.0468	36	2770	941.639	2235.33	1536
22	DRO-020	124.502	117	165.286	156.997	100	103.734	31.0468	40	475	531.639	1384.33	832
23	DRO-021	120.502	113	NA	156.997	100	113.734	30.0468	48	2625	551.639	1935.33	1424
24	DRO-022	112.502	126	164.286	158.997	80	88.7345	35.0468	48	3940	856.639	3299.33	1104
25	DRO-023	95.8477	105	163.029	150.279	85	96.7574	34.0731	43	3425	630.481	2201.62	1472
26	DRO-024	105.848	116	164.029	156.279	105	121.757	24.0731	42	2840	1550.48	2254.62	1280
27	DRO-025	102.848	111	163.029	158.279	80	86.7574	37.0731	44	4250	610.481	2752.62	1520
28	DRO-026	102.848	109	164.029	156.279	75	91.7574	38.0731	47	3425	950.481	2532.62	1120
29	DRO-027	100.848	110	164.029	150.279	80	76.7574	29.0731	46	4470	715.481	3206.62	1168
30	DRO-028	105.848	115	163.029	160.279	70	91.7574	36.0731	39	4190	1160.48	2923.62	1040
31	DRO-029	118.848	122	163.029	162.279	70	76.7574	31.0731	41	1720	650.481	1561.62	944
32	DRO-030	109.848	114	165.029	148.279	105	106.757	31.0731	39	2395	1125.48	1768.62	912
33	DRO-031	116.848	111	164.029	156.279	100	106.757	31.0731	39	3375	840.481	1841.62	960
34	DRO-032	109.848	114	163.029	148.279	100	106.757	34.0731	47	2400	1455.48	1739.62	1280
35	DRO-033	105.848	112	165.029	154.279	80	81.7574	33.0731	39	3395	2665.48	2177.62	1056
36	DRO-034	103.848	105	163.029	150.279	90	91.7574	34.0731	49	3985	1470.48	2799.62	1216
37	DRO-035	120.848	126	164.029	156.279	100	121.757	27.0731	44	1705	620.481	1617.62	1040
38	DRO-036	105.848	110	165.029	154.279	100	111.757	32.0731	43	3195	2315.48	2790.62	1408
39	DRO-037	105.848	107	163.029	156.279	90	101.757	36.0731	43	3270	700.481	2366.62	992
40	DRO-038	108.848	113	163.029	148.279	65	71.7574	28.0731	36	2210	850.481	2039.62	1216
41	DRO-039	112.848	119	165.029	158.279	95	111.757	30.0731	NA	1645	NA	1848.62	816
42	DRO-040	118.848	115	165.029	156.279	110	116.757	31.0731	46	1370	1170.48	1359.62	848
43	DRO-041	115.848	115	165.029	154.279	100	111.757	30.0731	40	1410	885.481	3203.62	864
44	DRO-042	109.848	106	163.029	154.279	85	101.757	40.0731	17	2675	325.481	2990.62	1312
45	DRO-043	109.848	109	161.029	150.279	75	96.7574	29.0731	NA	2515	NA	3512.62	1120
46	DRO-044	112.848	103	164.029	156.279	85	106.757	29.0731	39	1035	840.481	3370.62	912
47	DRO-045	121.305	126	NA	157.92	120	133.792	31.0205	NA	745	NA	2971.82	832
48	DRO-046	119.305	116	165.029	155.92	105	138.792	34.0205	NA	2205	NA	3445.82	736
49	DRO-047	116.305	115	163.029	153.92	110	113.792	31.0205	48	2510	910.069	3425.82	944
50	DRO-048	114.305	113	164.029	153.92	110	123.792	35.0205	43	2195	1580.07	4060.82	1600
51	DRO-049	110.305	110	164.029	157.92	85	98.7918	29.0205	45	2575	2395.07	3287.82	1200
52	DRO-050	110.305	115	163.029	159.92	70	78.7918	30.0205	37	2735	2640.07	2782.82	1568
53	DRO-051	102.305	107	164.029	155.92	85	103.792	39.0205	38	3650	1310.07	2345.82	1856
54	DRO-052	110.305	116	165.029	153.92	75	88.7918	37.0205	31	2625	3425.07	2640.82	1168
55	DRO-053	114.305	115	NA	155.92	105	133.792	35.0205	44	2985	1580.07	2207.82	1200
56	DRO-054	114.305	115	NA	156.92	105	123.792	40.0205	NA	3450	NA	2245.82	1328
57	DRO-055	105.305	113	164.029	157.92	100	123.792	38.0205	53	3800	3175.07	1878.82	1296
58	DRO-056	103.305	107	163.029	149.92	100	93.7918	43.0205	42	2640	2245.07	2420.82	1232
59	DRO-057	110.305	111	163.029	153.92	65	88.7918	37.0205	44	2510	2450.07	2720.82	1296
60	DRO-058	121.305	123	NA	157.92	65	68.7918	30.0205	44	1910	2065.07	2745.82	928
61	DRO-059	121.305	116	163.029	155.92	105	113.792	30.0205	NA	2335	NA	1865.82	1312
62	DRO-060	107.305	105	164.029	155.92	95	108.792	39.0205	35	2790	220.069	1231.82	1984
63	DRO-061	107.305	107	165.029	147.92	75	88.7918	33.0205	42	3160	1040.07	2676.82	1072
64	DRO-062	105.305	103	164.029	145.92	75	83.7918	35.0205	39	4220	1605.07	3831.82	768
65	DRO-063	119.305	117	164.029	157.92	125	143.792	28.0205	49	2960	3280.07	1874.82	1536
66	DRO-064	116.305	114	165.029	153.92	110	128.792	29.0205	39	2330	820.069	1854.82	1280
67	DRO-065	121.305	117	165.029	153.92	100	103.792	NA	43	1240	1100.07	2242.82	1040
68	DRO-066	107.305	101	164.029	157.92	90	103.792	33.0205	39	3570	890.069	2398.82	1536
69	DRO-067	108.848	110	164.157	153.92	85	105.769	37.0468	50	3675	2134.94	2461.18	960
70	DRO-068	115.848	115	165.157	155.92	70	90.7689	30.0468	44	2125	1279.94	2328.18	848
71	DRO-069	120.848	116	165.157	155.92	105	115.769	33.0468	41	1865	804.936	1961.18	1152
72	DRO-070	116.848	117	165.157	153.92	105	120.769	30.0468	44	3115	1369.94	3528.18	1392
73	DRO-071	107.848	111	163.157	149.92	100	100.769	31.0468	39	3920	1684.94	2146.18	1680
74	DRO-072	111.848	114	163.157	151.92	75	85.7689	34.0468	42	4570	2554.94	2219.18	1632
75	DRO-073	103.848	105	164.157	154.92	65	90.7689	35.0468	41	3920	2044.94	1881.18	1376
76	DRO-074	106.848	113	165.157	157.92	100	100.769	40.0468	43	2465	764.936	1766.18	1360
77	DRO-075	106.848	109	163.157	155.92	105	105.769	41.0468	49	2775	1994.94	1813.18	1072
78	DRO-076	120.848	126	NA	157.92	120	130.769	32.0468	52	725	2434.94	964.178	768
79	DRO-077	120.848	120	165.157	159.92	105	115.769	28.0468	24	1925	-355.064	1824.18	1264
80	DRO-078	115.848	118	165.157	155.92	110	115.769	31.0468	46	3260	599.936	2184.18	1408
81	DRO-079	112.848	101	164.157	149.92	95	95.7689	30.0468	40	1870	1724.94	2457.18	1040
82	DRO-080	112.848	111	164.157	155.92	75	100.769	32.0468	43	2330	2739.94	1990.18	1280
83	DRO-081	108.848	109	163.157	153.92	85	110.769	32.0468	38	3340	964.936	2010.18	1568
84	DRO-082	107.848	105	163.157	149.92	95	110.769	35.0468	46	1930	2159.94	2337.18	1408
85	DRO-083	120.848	123	165.157	155.92	85	115.769	30.0468	44	1765	929.936	1973.18	1280
86	DRO-084	118.848	118	164.157	153.92	85	125.769	30.0468	41	2600	939.936	1579.18	1008
87	DRO-085	120.848	117	165.157	157.92	95	135.769	37.0468	52	645	3404.94	3117.18	864
88	DRO-086	115.848	107	164.157	155.92	80	115.769	34.0468	44	1170	2314.94	3386.18	960
89	DRO-087	115.848	109	164.157	153.92	75	115.769	29.0468	42	1190	2614.94	3201.18	1152
90	DRO-088	120.848	126	NA	157.92	105	145.769	29.0468	NA	380	NA	2477.18	608
91	DRO-089	120.391	116	163.157	155.561	75	100.769	25.8363	39	800	1323.19	2811.93	816
92	DRO-090	111.391	109	162.157	161.561	60	90.7689	35.8363	43	2300	2298.19	5880.93	1072
93	DRO-091	118.391	122	165.157	155.561	80	100.769	34.8363	43	1850	828.193	2033.93	688
94	DRO-092	118.391	115	165.157	153.561	75	95.7689	33.8363	40	1250	823.193	4393.93	1072
95	DRO-093	106.391	103	163.157	149.561	85	110.769	36.8363	41	2200	1028.19	3242.93	976
96	DRO-094	115.391	114	165.157	155.561	95	120.769	39.8363	43	2150	948.193	2449.93	1472
97	DRO-095	104.391	107	164.157	157.561	65	90.7689	37.8363	52	3400	2593.19	2942.93	1232
98	DRO-097	114.391	105	163.157	158.561	70	95.7689	34.8363	36	900	588.193	2440.93	1152
99	DRO-098	105.391	109	163.157	149.561	65	75.7689	30.8363	44	2300	468.193	4704.93	1440
100	DRO-099	115.391	116	165.157	149.561	115	120.769	31.8363	41	1850	1038.19	2913.93	1296
101	DRO-100	108.391	113	165.157	153.561	105	120.769	36.8363	42	3100	373.193	3122.93	1408
102	DRO-101	107.391	110	164.157	155.561	75	90.7689	39.8363	40	3200	1148.19	3171.93	1632
103	DRO-102	107.391	107	163.157	157.561	70	90.7689	NA	39	2700	558.193	3055.93	1152
104	DRO-103	107.391	105	163.157	153.561	65	85.7689	36.8363	46	3200	1153.19	3706.93	1632
105	DRO-104	107.391	108	163.157	145.561	95	110.769	37.8363	43	4200	758.193	2893.93	1312
106	DRO-105	105.391	111	164.157	153.561	110	110.769	34.8363	43	3950	733.193	2420.93	1024
107	DRO-106	107.391	109	163.157	153.561	95	95.7689	34.8363	38	3300	873.193	2522.93	1232
108	DRO-107	107.391	108	162.157	149.561	75	90.7689	37.8363	38	3850	843.193	3258.93	1456
109	DRO-108	110.391	107	164.157	153.561	100	105.769	31.8363	42	3150	743.193	2962.93	1632
110	DRO-109	112.391	114	165.157	155.561	65	80.7689	36.8363	46	2150	668.193	3538.93	1168
111	DRO-110	104.391	101	165.157	151.561	95	115.769	41.8363	51	3700	963.193	2898.93	1136
112	DRO-111	115.391	117	169.157	153.561	100	125.769	32.8363	47	3000	128.193	2969.93	1008
113	DRO-112	106.934	115	162.9	161.382	75	77.8606	37.9152	43	3850	1801.05	2798.4	1760
114	DRO-113	105.934	109	163.9	155.382	120	117.861	39.9152	42	2750	1356.05	2485.4	928
115	DRO-114	106.934	113	161.9	149.382	70	77.8606	30.9152	43	2450	1041.05	2498.4	1488
116	DRO-115	101.934	107	162.9	155.382	70	87.8606	33.9152	45	4100	1381.05	3483.4	1568
117	DRO-116	103.934	105	161.9	154.382	105	97.8606	34.9152	40	3850	2191.05	2916.4	1696
118	DRO-117	113.934	113	164.9	156.382	120	117.861	31.9152	48	2000	1936.05	2140.4	896
119	DRO-118	113.934	115	163.9	155.382	115	112.861	38.9152	38	2000	851.054	1343.4	1248
120	DRO-119	94.9342	105	162.9	149.382	90	92.8606	38.9152	45	4000	1361.05	2405.4	1376
121	DRO-120	101.934	107	163.9	153.382	90	97.8606	37.9152	51	2700	2141.05	2836.4	1424
122	DRO-121	110.934	109	164.9	152.382	100	87.8606	38.9152	51	3050	816.054	2209.4	1280
123	DRO-122	110.934	115	163.9	155.382	80	97.8606	32.9152	39	2850	756.054	3449.4	1328
124	DRO-123	110.934	115	163.9	153.382	105	77.8606	38.9152	49	2900	1526.05	2545.4	1408
125	DRO-124	114.934	117	162.9	149.382	75	77.8606	32.9152	44	2400	3311.05	3318.4	1232
126	DRO-125	105.934	113	162.9	153.382	75	117.861	26.9152	39	2600	1411.05	3563.4	1280
127	DRO-126	119.934	111	164.9	155.382	110	87.8606	33.9152	52	1250	5756.05	2303.4	1056
128	DRO-127	111.934	114	164.9	149.382	80	102.861	34.9152	43	1800	1576.05	2738.4	1104
129	DRO-128	105.934	110	162.9	155.382	90	67.8606	34.9152	50	2200	1526.05	2652.4	1312
130	DRO-129	109.934	113	163.9	152.382	70	82.8606	28.9152	39	2050	2816.05	2278.4	1376
131	DRO-130	112.934	114	133.9	155.382	115	122.861	36.9152	46	1500	4111.05	3605.4	944
132	DRO-131	112.934	109	162.9	157.382	90	97.8606	34.9152	43	2150	3486.05	2914.4	864
133	DRO-132	109.934	109	164.9	157.382	85	112.861	40.9152	46	2050	2941.05	3343.4	1056
134	DRO-133	112.934	114	164.9	155.382	85	107.861	38.9152	48	800	3011.05	2847.4	608
135	DRO-134	116.391	112	163.771	154.1	60	90.7689	29.9942	47	1150	4281.16	4501.21	1120
136	DRO-135	112.391	111	164.771	152.1	85	110.769	38.9942	45	1950	2616.16	3686.21	1280
137	DRO-136	115.391	114	164.771	156.1	90	115.769	32.9942	40	2000	2466.16	2930.21	1200
138	DRO-137	115.391	110	164.771	154.1	75	90.7689	32.9942	39	1750	2166.16	4192.21	944
139	DRO-138	115.391	115	164.771	157.1	90	125.769	33.9942	44	3050	3401.16	4106.21	1280
140	DRO-139	120.391	111	168.771	150.1	100	115.769	32.9942	40	2050	1951.16	2483.21	912
141	DRO-140	115.391	114	163.771	154.1	85	115.769	36.9942	47	2300	3376.16	2415.21	1216
142	DRO-142	120.391	120	163.771	160.1	105	120.769	35.9942	51	2350	1661.16	2515.21	1088
143	DRO-143	108.391	105	163.771	154.1	85	105.769	37.9942	47	2450	3716.16	3152.21	1216
144	DRO-144	110.391	112	161.771	156.1	85	100.769	30.9942	42	2050	1766.16	2666.21	784
145	DRO-145	120.391	110	164.771	162.1	105	120.769	26.9942	43	1350	1696.16	2079.21	1232
146	DRO-146	109.391	115	163.771	154.1	75	80.7689	31.9942	44	2600	1886.16	1935.21	1344
147	DRO-147	111.391	113	163.771	156.1	85	125.769	38.9942	41	3500	1461.16	2370.21	1456
148	DRO-148	113.391	111	163.771	158.1	90	115.769	35.9942	44	1550	1751.16	3163.21	912
149	DRO-149	120.391	111	169.771	156.1	100	120.769	33.9942	39	2450	1356.16	2439.21	960
150	DRO-150	120.391	119	164.771	158.1	110	125.769	38.9942	45	2200	1251.16	1908.21	1008
151	DRO-151	106.391	109	163.771	156.1	95	100.769	38.9942	43	300	2756.16	2526.21	1168
152	DRO-152	113.391	114	163.771	154.1	90	100.769	34.9942	43	1900	2246.16	3263.21	1360
153	DRO-153	120.391	126	169.771	158.1	135	140.769	37.9942	50	1100	2171.16	1619.21	880
154	DRO-154	111.391	113	163.771	148.1	90	125.769	33.9942	51	2150	1546.16	2870.21	1024
155	DRO-155	115.391	119	164.771	146.1	130	140.769	27.9942	39	3300	1951.16	3095.21	1520
156	DRO-156	115.391	115	169.771	154.1	95	135.769	32.9942	43	3400	1051.16	2228.21	1424
157	DRO-157	109.391	115	163.771	156.638	100	116.757	36.0468	51	4250	1351.54	2286.82	1616
158	DRO-158	115.391	115	161.771	154.638	95	116.757	37.0468	49	3500	1461.54	2648.82	1696
159	DRO-159	112.391	117	162.771	155.638	80	96.7574	30.0468	38	2550	1311.54	946.819	1280
160	DRO-160	113.391	113	133.771	152.638	95	111.757	34.0468	41	1800	706.537	2303.82	1520
161	DRO-161	112.391	113	162.771	157.638	95	116.757	38.0468	42	3300	1021.54	2317.82	1488
162	DRO-162	96.3909	108	162.771	156.638	75	81.7574	37.0468	42	4150	846.537	2161.82	1536
163	DRO-163	120.391	125	164.771	158.638	110	121.757	32.0468	42	1750	1301.54	917.819	1360
164	DRO-164	108.391	114	162.771	156.638	90	106.757	33.0468	42	3300	2011.54	2423.82	656
165	DRO-165	120.391	126	169.771	150.638	115	131.757	28.0468	41	1450	966.537	1526.82	1344
166	DRO-166	110.391	116	162.771	152.638	60	71.7574	35.0468	40	2950	506.537	2001.82	1344
167	DRO-167	110.391	115	162.771	148.638	95	106.757	38.0468	43	2750	1016.54	2806.82	1376
168	DRO-168	114.391	117	162.771	150.638	100	106.757	28.0468	41	1850	861.537	2914.82	1440
169	DRO-169	108.391	114	163.771	156.638	90	101.757	36.0468	45	3250	1186.54	2819.82	1040
170	DRO-170	108.391	105	169.771	150.638	95	106.757	33.0468	45	1650	1061.54	2132.82	1136
171	DRO-171	114.391	116	162.771	162.638	115	121.757	33.0468	47	3450	1916.54	2814.82	1568
172	DRO-172	120.391	124	168.771	156.638	90	111.757	28.0468	41	1250	1196.54	1403.82	688
173	DRO-173	116.391	116	163.771	150.638	80	101.757	32.0468	40	2900	1651.54	2841.82	1104
174	DRO-174	118.391	113	169.771	154.638	100	116.757	29.0468	40	1850	2916.54	2148.82	1168
175	DRO-175	114.391	113	163.771	156.638	95	101.757	33.0468	44	1250	1476.54	2763.82	960
176	DRO-176	108.391	113	163.771	148.638	95	111.757	40.0468	52	1900	3056.54	2881.82	896
177	DRO-177	112.391	113	164.771	126.638	105	116.757	NA	40	1020	2396.54	2810.82	1328
178	DRO-178	114.391	115	163.771	158.638	65	86.7574	27.0468	39	2550	3251.54	2926.82	848
179	DRO-179	120.391	120	169.9	153.203	100	118.792	31.0205	45	1500	1535.93	2717.69	1360
180	DRO-180	114.391	115	163.9	156.203	95	118.792	28.0205	40	2300	2380.93	3935.69	704
181	DRO-181	120.391	117	163.9	149.203	100	118.792	30.0205	45	1350	1735.93	2910.69	688
182	DRO-182	120.391	119	164.9	151.203	90	123.792	29.0205	50	500	4020.93	1948.69	656
183	DRO-183	120.391	119	164.9	154.203	100	123.792	29.0205	46	3000	1520.93	2299.69	1216
184	DRO-184	120.391	122	164.9	156.203	95	118.792	32.0205	51	850	4790.93	1555.69	896
185	DRO-185	113.391	105	162.9	152.203	105	108.792	33.0205	43	2550	1715.93	2744.69	832
186	DRO-186	115.391	115	164.9	155.203	105	123.792	37.0205	49	2400	1000.93	2868.69	880
187	DRO-187	114.391	113	163.9	153.203	100	108.792	32.0205	40	2800	960.933	3121.69	1232
188	DRO-188	117.391	115	164.9	149.203	95	108.792	32.0205	43	1550	1795.93	2717.69	1088
189	DRO-189	108.391	101	162.9	155.203	90	108.792	33.0205	43	3200	2135.93	3488.69	1120
190	DRO-190	115.391	115	163.9	159.203	100	113.792	31.0205	41	2800	1685.93	2501.69	1376
191	DRO-191	107.391	103	163.9	155.203	85	118.792	38.0205	44	2150	1930.93	2197.69	1408
192	DRO-192	120.391	122	168.9	155.203	100	123.792	34.0205	46	1750	-159.067	1850.69	960
193	DRO-193	120.391	115	169.9	153.203	100	113.792	32.0205	48	1800	-9.06743	2406.69	1216
194	DRO-194	107.391	107	163.9	156.203	90	83.7918	38.0205	44	3150	260.933	1604.69	1248
195	DRO-195	107.391	110	162.9	155.203	100	133.792	35.0205	43	3800	1850.93	2448.69	NA
196	DRO-196	120.391	117	163.9	151.203	100	108.792	37.0205	40	2500	-109.067	2615.69	928
197	DRO-197	115.391	112	164.9	155.203	105	123.792	38.0205	43	2050	1080.93	2497.69	640
198	DRO-198	108.391	103	164.9	152.203	70	103.792	33.0205	42	3050	925.933	3635.69	1792
199	DRO-199	109.391	114	162.9	149.203	70	88.7918	31.0205	45	4500	2595.93	4184.69	1120
200	DRO-200	107.391	109	162.9	161.203	90	103.792	35.0205	45	3400	1430.93	3212.69	1280

## Sheet: PhenoIC
	genotype	DTHMCH	DTHTER	DTMMCH	DTMTER	PLHMCH	PLHTER	TKWMCH	TKWTER	GYMCH	GYTER	SPK
1	A	119.571	137.143	161.857	188.571	90.7143	83.4286	32.4286	48.2857	3415	3089.29	978.286
2	B	116.429	134.286	161.857	183.857	80.7143	91	39.7143	48.4286	3524.29	3571.43	788.571
3	C	113.429	132.143	161.857	187.143	82.1429	79	35.1429	47	2854.29	2875	690.286
4	IG-001	NA	136.475	NA	188.324	NA	76	30	40	2234.44	3153.57	864.938
5	IG-002	121.521	136.475	165.934	188.324	75	82	38	51	1329.44	3278.57	608.938
6	IG-003	121.521	138.475	166.934	190.324	100	87	35	53	3064.44	2903.57	784.938
7	IG-004	121.521	138.475	164.934	190.324	90	84	33	51	1989.44	3528.57	768.938
8	IG-005	121.521	138.475	161.934	190.324	90	81	30	50	2429.44	3528.57	784.938
9	IG-006	121.521	138.475	165.934	190.324	75	86	39	52	2214.44	3028.57	608.938
10	IG-007	120.521	138.475	165.934	190.324	85	81	36	48	2869.44	3153.57	784.938
11	IG-008	121.521	136.475	166.934	188.324	80	90	33	51	619.444	4153.57	288.938
12	IG-009	121.521	136.475	164.934	188.324	75	80	34	43	1064.44	3028.57	560.938
13	IG-010	121.521	138.475	165.934	190.324	70	82	32	43	939.444	3403.57	448.938
14	IG-011	121.521	138.475	166.934	188.324	80	85	36	53	1049.44	3278.57	640.938
15	IG-012	121.521	138.475	165.934	188.324	80	81	33	47	1484.44	3903.57	704.938
16	IG-013	118.521	133.475	161.934	186.324	80	79	31	48	2759.44	3028.57	1184.94
17	IG-014	121.521	136.475	165.934	188.324	90	81	37	51	2649.44	2903.57	992.938
18	IG-015	121.521	138.475	166.934	188.324	85	86	39	52	2024.44	2278.57	1024.94
19	IG-016	121.521	136.475	161.934	186.324	90	85	27	49	809.444	3153.57	880.938
20	IG-017	121.521	138.475	165.934	190.324	95	86	37	46	1594.44	4278.57	768.938
21	IG-018	121.521	136.475	161.934	188.324	95	83	30	48	1974.44	3153.57	1120.94
22	IG-019	121.521	140.475	166.934	190.324	95	85	32	47	1799.44	2778.57	560.938
23	IG-020	NA	136.475	166.934	188.324	95	89	32	55	594.444	2778.57	976.938
24	IG-021	121.521	138.475	166.934	186.324	90	88	32	49	404.444	3778.57	352.938
25	IG-022	121.707	138.29	167.088	190.052	80	100	36	52	699.715	3466.07	263.515
26	IG-023	121.707	140.29	166.088	190.052	80	88	30	48	994.715	3091.07	503.515
27	IG-024	121.707	140.29	166.088	190.052	75	93	35	50	744.715	3091.07	359.515
28	IG-025	121.707	140.29	162.088	190.052	85	90	30	51	754.715	3716.07	583.515
29	IG-026	121.707	140.29	167.088	188.052	90	92	38	47	2314.72	3591.07	1079.51
30	IG-027	121.707	140.29	162.088	188.052	85	95	28	43	1109.72	3716.07	775.515
31	IG-028	121.707	140.29	162.088	188.052	90	101	34	41	1574.72	2966.07	711.515
32	IG-029	121.707	136.29	161.088	186.052	105	100	37	51	2904.72	3216.07	1063.51
33	IG-030	118.707	136.29	161.088	186.052	85	84	31	46	3599.72	3591.07	1223.51
34	IG-031	118.707	138.29	166.088	186.052	95	85	37	50	4119.72	3966.07	999.515
35	IG-032	118.707	136.29	166.088	186.052	105	97	37	53	2014.72	3966.07	551.515
36	IG-033	120.707	130.29	167.088	183.052	85	85	42	55	2249.72	3966.07	727.515
37	IG-034	121.707	133.29	166.088	183.052	75	74	28	48	924.715	3091.07	647.515
38	IG-035	120.707	136.29	167.088	186.052	90	90	36	48	1789.72	3841.07	679.515
39	IG-036	120.707	138.29	162.088	186.052	85	91	26	47	2704.72	3091.07	871.515
40	IG-037	119.707	138.29	162.088	190.052	90	90	31	47	3339.72	2841.07	743.515
41	IG-038	119.707	136.29	162.088	188.052	80	89	28	48	3744.72	3716.07	871.515
42	IG-039	121.707	138.29	161.088	190.052	70	82	35	47	849.715	3216.07	439.515
43	IG-040	117.707	138.29	162.088	190.052	95	81	32	48	3299.72	2716.07	807.515
44	IG-041	121.707	138.29	162.088	190.052	90	90	27	53	2324.72	3091.07	967.515
45	IG-042	NA	140.29	NA	190.052	NA	86	30	45	1639.72	2966.07	343.515
46	IG-043	NA	138.844	NA	189.598	NA	90	27	52	1154.31	3491.07	730.36
47	IG-044	121.707	138.844	164.934	189.598	75	93	35	54	3179.31	4241.07	922.36
48	IG-045	121.707	140.844	161.934	189.598	85	95	35	48	2414.31	2491.07	634.36
49	IG-046	119.707	136.844	161.934	187.598	90	90	34	53	2694.31	3241.07	858.36
50	IG-047	121.707	136.844	165.934	187.598	75	80	37	50	2459.31	2991.07	666.36
51	IG-048	118.707	136.844	164.934	187.598	80	77	36	50	3719.31	3741.07	698.36
52	IG-049	118.707	133.844	160.934	185.598	90	85	30	54	2314.31	2866.07	858.36
53	IG-050	116.707	130.844	159.934	182.598	90	82	33	53	3444.31	2991.07	746.36
54	IG-051	121.707	133.844	161.934	182.598	85	93	28	52	1669.31	3116.07	794.36
55	IG-052	119.707	138.844	160.934	182.598	85	95	30	44	1294.31	4116.07	426.36
56	IG-053	121.707	138.844	165.934	187.598	85	90	33	46	2069.31	4241.07	842.36
57	IG-054	121.707	138.844	165.934	185.598	95	94	30	45	3174.31	3991.07	922.36
58	IG-055	119.707	138.844	165.934	182.598	100	88	36	44	3309.31	3366.07	730.36
59	IG-056	117.707	136.844	164.934	187.598	100	93	37	41	3364.31	3241.07	842.36
60	IG-057	119.707	136.844	165.934	187.598	85	86	43	47	3204.31	3241.07	810.36
61	IG-058	121.707	136.844	165.934	187.598	95	83	35	49	3079.31	2991.07	826.36
62	IG-059	121.707	138.844	166.934	187.598	100	97	34	42	2334.31	3491.07	650.36
63	IG-060	121.707	136.844	166.934	189.598	80	83	32	50	1644.31	3241.07	410.36
64	IG-061	NA	140.844	NA	185.598	NA	95	29	53	NA	2491.07	282.36
65	IG-062	NA	140.844	NA	189.598	NA	99	NA	50	NA	3116.07	186.36
66	IG-063	NA	140.844	NA	187.598	NA	76	NA	48	NA	2991.07	NA
67	IG-064	117.707	135.736	161.934	187.144	85	78	29	49	1403.23	3466.07	460.016
68	IG-065	121.707	137.736	166.934	185.144	85	89	27	52	113.228	3341.07	220.016
69	IG-066	121.707	137.736	165.934	187.144	80	91	26	45	113.228	3091.07	124.016
70	IG-067	120.707	135.736	166.934	189.144	85	87	27	47	1523.23	3466.07	428.016
71	IG-068	120.707	135.736	165.934	187.144	90	85	32	49	2413.23	2966.07	716.016
72	IG-069	121.707	141.736	166.934	187.144	95	90	33	46	3468.23	3966.07	812.016
73	IG-070	118.707	135.736	161.934	187.144	90	103	33	50	1898.23	2591.07	876.016
74	IG-071	117.707	137.736	161.934	187.144	95	90	36	47	2023.23	3091.07	764.016
75	IG-072	117.707	135.736	161.934	189.144	115	105	33	46	2943.23	2716.07	956.016
76	IG-073	117.707	135.736	164.934	185.144	90	99	35	50	3308.23	3091.07	812.016
77	IG-074	118.707	132.736	165.934	185.144	90	80	35	48	3538.23	3591.07	860.016
78	IG-077	118.707	132.736	166.934	182.144	90	96	37	52	1053.23	3591.07	460.016
79	IG-078	119.707	135.736	160.934	182.144	85	80	31	50	2443.23	2841.07	700.016
80	IG-079	116.707	135.736	160.934	187.144	85	89	37	47	3663.23	3716.07	892.016
81	IG-080	118.707	135.736	161.934	185.144	95	98	33	50	3173.23	3216.07	732.016
82	IG-081	121.707	137.736	165.934	187.144	85	85	35	48	2523.23	3216.07	860.016
83	IG-082	121.707	139.736	166.934	189.144	75	86	35	55	1543.23	3716.07	572.016
84	IG-083	121.707	141.736	166.934	191.144	85	78	34	46	2218.23	2966.07	780.016
85	IG-084	120.707	137.736	164.934	187.144	80	84	31	49	2123.23	3216.07	956.016
86	IG-085	120.707	137.736	161.934	187.144	80	85	30	40	628.228	3091.07	748.016
87	IG-086	NA	139.736	NA	189.144	NA	81	29	51	193.228	3216.07	396.016
88	IG-087	NA	139.921	NA	192.415	NA	89	30	47	1118.83	3091.07	764.437
89	IG-088	122.266	137.921	160.934	186.415	80	80	31	42	1928.83	2466.07	908.437
90	IG-090	120.266	139.921	161.934	190.415	85	102	33	49	1738.83	3841.07	412.437
91	IG-091	120.266	139.921	161.934	192.415	75	87	31	49	2983.83	3216.07	1036.44
92	IG-092	118.266	132.921	161.934	183.415	85	92	30	48	3768.83	3966.07	796.437
93	IG-093	119.266	137.921	160.934	186.415	85	97	33	47	3148.83	3591.07	1036.44
94	IG-094	120.266	137.921	160.934	186.415	80	83	29	45	3753.83	3716.07	1020.44
95	IG-095	120.266	137.921	160.934	186.415	90	88	29	45	2563.83	3966.07	636.437
96	IG-096	120.266	139.921	161.934	188.415	95	94	33	44	3643.83	3216.07	1132.44
97	IG-097	118.266	137.921	159.934	188.415	80	86	34	49	2643.83	3216.07	924.437
98	IG-098	118.266	137.921	161.934	186.415	85	89	33	51	2598.83	3966.07	780.437
99	IG-099	122.266	139.921	161.934	188.415	75	92	31	48	2303.83	4716.07	1084.44
100	IG-100	118.266	135.921	161.934	186.415	80	87	38	52	4563.83	3216.07	1052.44
101	IG-101	118.266	141.921	165.934	188.415	90	95	35	44	2353.83	3591.07	828.437
102	IG-102	120.266	135.921	161.934	188.415	95	90	33	49	4663.83	3966.07	780.437
103	IG-103	118.266	135.921	159.934	188.415	100	88	30	50	4863.83	3341.07	1100.44
104	IG-104	118.266	137.921	161.934	188.415	100	95	41	56	4378.83	3591.07	972.437
105	IG-105	119.266	137.921	166.934	190.415	95	93	34	55	4778.83	3716.07	860.437
106	IG-106	120.266	132.921	161.934	183.415	85	85	31	49	1538.83	3466.07	524.437
107	IG-107	120.266	137.921	166.934	188.415	95	87	33	55	1263.83	2841.07	940.437
108	IG-108	120.266	135.921	166.934	188.415	90	85	32	48	978.83	2841.07	876.437
109	IG-109	120.453	135.367	166.934	186.234	95	83	33	48	3855.43	2778.57	1426.17
110	IG-110	121.453	137.367	165.934	188.234	100	88	28	47	700.431	2903.57	674.172
111	IG-111	120.453	135.367	161.934	188.234	90	83	35	51	3250.43	3403.57	1314.17
112	IG-112	118.453	135.367	161.934	188.234	95	84	32	51	4425.43	2903.57	1170.17
113	IG-113	118.453	137.367	165.934	190.234	100	93	37	50	4725.43	3403.57	1202.17
114	IG-114	118.453	137.367	160.934	192.234	100	93	40	57	5400.43	3778.57	1058.17
115	IG-115	118.453	137.367	161.934	186.234	85	80	32	48	4225.43	3653.57	1010.17
116	IG-116	118.453	137.367	161.934	186.234	80	91	35	48	4265.43	3278.57	1106.17
117	IG-117	121.453	141.367	161.934	186.234	85	90	41	47	4335.43	3278.57	1010.17
118	IG-118	118.453	135.367	160.934	186.234	85	92	39	48	3660.43	3653.57	1074.17
119	IG-119	118.453	135.367	161.934	186.234	85	95	35	53	2865.43	4153.57	850.172
120	IG-120	118.453	137.367	159.934	190.234	90	91	38	46	4155.43	2903.57	818.172
121	IG-121	121.453	135.367	161.934	186.234	95	90	31	49	2900.43	3278.57	1266.17
122	IG-122	121.453	137.367	164.934	186.234	110	95	34	50	3630.43	2903.57	914.172
123	IG-123	120.453	139.367	161.934	188.234	100	87	35	53	3665.43	2903.57	690.172
124	IG-124	121.453	137.367	161.934	190.234	100	91	37	56	4210.43	3153.57	818.172
125	IG-125	121.453	141.367	160.934	190.234	95	97	34	44	4015.43	3153.57	1122.17
126	IG-126	121.453	137.367	161.934	190.234	90	76	33	45	3550.43	2653.57	786.172
127	IG-127	122.453	141.367	166.934	192.234	100	92	41	55	2690.43	3153.57	594.172
128	IG-128	122.453	137.367	161.934	190.234	80	86	34	48	1490.43	3153.57	450.172
129	IG-129	NA	135.367	NA	186.234	NA	65	30	43	750.431	2403.57	306.172
130	IG-130	NA	139.367	NA	190.234	NA	77	32	49	-15.9564	3053.57	338.564
131	IG-131	122.639	139.367	167.242	192.234	75	79	31	51	524.044	2928.57	530.564
132	IG-132	118.639	132.367	160.242	183.234	80	84	35	48	2614.04	3303.57	626.564
133	IG-133	118.639	135.367	161.242	188.234	90	88	37	52	2349.04	2803.57	370.564
134	IG-134	122.639	141.367	162.242	192.234	90	87	33	51	1774.04	3053.57	610.564
135	IG-135	122.639	137.367	161.242	190.234	85	81	37	51	3064.04	3053.57	578.564
136	IG-136	118.639	141.367	162.242	192.234	100	92	34	52	2944.04	3178.57	690.564
137	IG-137	118.639	139.367	161.242	192.234	95	90	31	46	2064.04	3428.57	706.564
138	IG-138	122.639	141.367	161.242	192.234	95	96	32	48	1109.04	3178.57	466.564
139	IG-139	122.639	135.367	162.242	190.234	95	86	33	48	2944.04	2928.57	498.564
140	IG-140	118.639	137.367	161.242	190.234	85	87	43	54	4234.04	3553.57	674.564
141	IG-141	118.639	139.367	162.242	190.234	100	89	33	50	2019.04	3428.57	546.564
142	IG-142	116.639	132.367	162.242	186.234	85	90	35	48	3689.04	3678.57	674.564
143	IG-143	122.639	141.367	162.242	188.234	85	88	33	51	2079.04	3803.57	658.564
144	IG-144	122.639	141.367	162.242	192.234	95	82	36	47	2929.04	3803.57	738.564
145	IG-145	118.639	137.367	152.242	188.234	85	79	31	47	3664.04	3303.57	866.564
146	IG-146	118.639	137.367	160.242	188.234	85	84	33	51	3934.04	3803.57	898.564
147	IG-147	119.639	137.367	161.242	190.234	80	80	32	45	3694.04	3178.57	770.564
148	IG-148	122.639	141.367	161.242	190.234	85	90	33	47	3109.04	3428.57	610.564
149	IG-149	122.639	137.367	167.242	190.234	85	90	33	48	2189.04	3053.57	674.564
150	IG-150	122.639	135.367	162.242	188.234	85	86	32	47	1234.04	3178.57	642.564

## Sheet: PhenoSW
	genotype	DTHMCH	DTMMCH	PLHMCH	TKWMCH	GYMCH	SPK
1	A	117	158.6	84	36.6	3450	1244.8
2	B	112.6	163.2	83	36.2	4189	1392
3	C	112.4	164.4	82	39.4	3951	1196.8
4	D	111.6	164.6	72	38.8	3859	1257.6
5	filler	112.545	164.784	81.1702	39.9524	3285.4	1108.44
6	SW-001	110.482	158.874	62.1453	34.0238	2400.35	1046.74
7	SW-002	110.482	159.874	67.1453	38.0238	3260.35	966.741
8	SW-003	121.482	164.874	82.1453	34.0238	1855.35	774.741
9	SW-004	110.482	162.874	82.1453	41.0238	2675.35	950.741
10	SW-005	120.482	169.874	92.1453	36.0238	2885.35	774.741
11	SW-006	110.482	161.874	72.1453	40.0238	2925.35	1094.74
12	SW-007	110.482	161.874	72.1453	37.0238	2865.35	1062.74
13	SW-008	112.482	163.874	77.1453	36.0238	2915.35	1222.74
14	SW-009	120.482	163.874	92.1453	35.0238	1900.35	886.741
15	SW-010	112.482	163.874	72.1453	33.0238	2030.35	774.741
16	SW-011	119.482	162.874	87.1453	30.0238	2845.35	982.741
17	SW-012	113.482	163.874	77.1453	39.0238	3215.35	1046.74
18	SW-013	113.482	164.874	72.1453	40.0238	2705.35	822.741
19	SW-014	111.482	162.874	67.1453	37.0238	3245.35	1350.74
20	SW-015	107.482	164.874	77.1453	42.0238	4310.35	1094.74
21	SW-016	120.482	169.874	97.1453	33.0238	1805.35	630.741
22	SW-017	109.482	163.874	77.1453	40.0238	3690.35	1286.74
23	SW-018	121.482	164.874	102.145	33.0238	2615.35	790.741
24	SW-019	110.482	164.874	77.1453	40.0238	4605.35	1382.74
25	SW-020	110.482	164.874	72.1453	37.0238	3890.35	950.741
26	SW-021	108.08	164.814	74.2199	45.0238	5084.97	1071.93
27	SW-022	105.08	163.814	69.2199	41.0238	3779.97	1199.93
28	SW-023	120.08	163.814	84.2199	35.0238	2684.97	863.933
29	SW-024	120.08	163.814	79.2199	33.0238	2154.97	991.933
30	SW-025	102.08	162.814	69.2199	42.0238	4509.97	1231.93
31	SW-026	121.08	169.814	84.2199	36.0238	3679.97	1215.93
32	SW-027	121.08	163.814	89.2199	32.0238	2799.97	1215.93
33	SW-028	112.08	163.814	69.2199	39.0238	3789.97	1119.93
34	SW-029	112.08	161.814	79.2199	44.0238	3299.97	1279.93
35	SW-030	114.08	161.814	74.2199	39.0238	2719.97	1263.93
36	SW-031	121.08	164.814	89.2199	33.0238	2694.97	1887.93
37	SW-032	121.08	168.814	89.2199	34.0238	1469.97	1231.93
38	SW-033	114.08	163.814	84.2199	34.0238	2184.97	879.933
39	SW-034	121.08	164.814	89.2199	37.0238	2749.97	927.933
40	SW-035	121.08	169.814	89.2199	31.0238	794.969	943.933
41	SW-036	121.08	164.814	84.2199	32.0238	2649.97	1439.93
42	SW-037	105.08	163.814	74.2199	47.0238	3319.97	1151.93
43	SW-038	114.08	162.814	89.2199	34.0238	1544.97	943.933
44	SW-039	121.08	169.814	94.2199	36.0238	1944.97	1007.93
45	SW-040	110.08	161.814	74.2199	42.0238	3259.97	1295.93
46	SW-041	120.545	171.713	86.2944	30.9524	2653.47	973.133
47	SW-042	120.545	169.713	76.2944	34.9524	2963.47	1229.13
48	SW-043	113.545	164.713	61.2944	35.9524	2238.47	1085.13
49	SW-044	112.545	164.713	66.2944	37.9524	2403.47	1405.13
50	SW-045	120.545	163.713	86.2944	31.9524	3643.47	1133.13
51	SW-046	120.545	163.713	76.2944	31.9524	2308.47	973.133
52	SW-047	113.545	165.713	76.2944	36.9524	2263.47	1229.13
53	SW-048	111.545	165.713	76.2944	40.9524	3228.47	1085.13
54	SW-049	120.545	169.713	81.2944	34.9524	2293.47	829.133
55	SW-050	120.545	169.713	71.2944	32.9524	793.474	749.133
56	SW-051	118.545	165.713	86.2944	29.9524	1978.47	1165.13
57	SW-052	120.545	165.713	81.2944	37.9524	2063.47	1469.13
58	SW-053	113.545	165.713	66.2944	37.9524	3123.47	1069.13
59	SW-054	120.545	169.713	76.2944	36.9524	2043.47	1037.13
60	SW-055	120.545	165.713	86.2944	33.9524	3283.47	1341.13
61	SW-056	120.545	164.713	81.2944	37.9524	2938.47	1213.13
62	SW-057	109.545	165.713	76.2944	45.9524	5448.47	1245.13
63	SW-058	118.545	168.713	86.2944	37.9524	3053.47	1117.13
64	SW-059	111.545	165.713	76.2944	39.9524	3893.47	989.133
65	SW-060	111.545	164.713	61.2944	38.9524	2853.47	1117.13
66	SW-061	109.348	164.814	76.1702	41.0476	3792.06	1443.75
67	SW-062	110.348	163.814	81.1702	43.0476	3857.06	1411.75
68	SW-063	110.348	163.814	76.1702	40.0476	3292.06	1315.75
69	SW-064	115.348	164.814	81.1702	33.0476	3627.06	1395.75
70	SW-065	108.348	163.814	71.1702	40.0476	3722.06	1427.75
71	SW-066	113.348	169.814	91.1702	36.0476	3427.06	1283.75
72	SW-067	120.348	166.814	91.1702	35.0476	3002.06	1395.75
73	SW-068	110.348	162.814	61.1702	40.0476	3362.06	1155.75
74	SW-069	111.348	161.814	61.1702	39.0476	4112.06	1459.75
75	SW-070	111.348	161.814	71.1702	38.0476	3482.06	1011.75
76	SW-071	121.348	162.814	86.1702	30.0476	2647.06	1363.75
77	SW-072	120.348	169.814	91.1702	40.0476	2107.06	931.751
78	SW-073	120.348	167.814	91.1702	40.0476	3867.06	1075.75
79	SW-074	122.348	169.814	141.17	36.0476	2692.06	1411.75
80	SW-075	120.348	167.814	86.1702	37.0476	2587.06	819.751
81	SW-076	111.348	162.814	71.1702	39.0476	3042.06	1011.75
82	SW-077	121.348	164.814	86.1702	36.0476	3317.06	1571.75
83	SW-078	121.348	166.814	91.1702	39.0476	2342.06	931.751
84	SW-079	110.348	162.814	86.1702	42.0476	3217.06	1059.75
85	SW-080	111.348	161.814	76.1702	41.0476	3562.06	1123.75
86	SW-081	111.545	162.784	81.1702	39.9524	2464.15	1192.44
87	SW-082	107.545	161.784	76.1702	42.9524	2914.15	1016.44
88	SW-083	112.545	164.784	81.1702	42.9524	3009.15	1016.44
89	SW-084	113.545	163.784	76.1702	37.9524	1914.15	952.442
90	SW-085	120.545	164.784	86.1702	37.9524	1464.15	776.442
91	SW-086	120.545	166.784	81.1702	35.9524	2154.15	1224.44
92	SW-087	120.545	167.784	86.1702	37.9524	2394.15	920.442
93	SW-088	121.545	164.784	91.1702	41.9524	2864.15	872.442
94	SW-089	121.545	164.784	81.1702	33.9524	2814.15	952.442
95	SW-090	121.545	164.784	91.1702	35.9524	3559.15	984.442
96	SW-091	117.545	164.784	96.1702	42.9524	3089.15	1096.44
97	SW-092	117.545	164.784	96.1702	35.9524	2494.15	968.442
98	SW-093	110.545	162.784	86.1702	45.9524	3849.15	1320.44
99	SW-094	116.545	163.784	86.1702	36.9524	3724.15	1464.44
100	SW-095	117.545	164.784	86.1702	39.9524	3199.15	1064.44
101	SW-096	112.545	163.784	76.1702	39.9524	4439.15	1240.44

## Sheet: PhenoYG
	genotype	DTHMCH	DTHTER	DTMMCH	DTMTER	PLHMCH	PLHTER	TKWMCH	TKWJSH	TKWTER	GYMCH	GYJSH	GYSAD	GYTER	SPK
1	A	118.333	135.5	160.167	186.667	90.8333	82.6667	34.3333	49.6667	47.1667	3347.5	4991.67	4073.83	3854.17	1314.67
2	B	113.667	136.167	160.5	184	85.8333	89.8333	38.3333	47.5	45.6667	3526.67	3884.67	3687.83	3854.17	1176
3	C	111.333	129	160.333	186.5	89.1667	82	37.3333	49.1667	46.3333	3625.83	4590.33	4112.83	3166.67	1224
4	D	112.167	132.667	158.167	181	80.8333	80	35.8333	47.1667	44.5	2950.83	4169.5	4221.5	3437.5	1317.33
5	Filler	111.717	129.094	160.333	183.273	82.4993	88.3333	34.9125	50.3333	48.2172	2296.4	3192.83	3859	3390.73	1248
6	YG-001	NA	138.848	NA	192.021	NA	106	26.683	45	42.015	377.315	1330.06	3080.2	3281.71	672
7	YG-002	118.941	131.848	160	186.021	80.417	93	33.683	49	46.015	1677.31	2996.06	3511.2	2781.71	640
8	YG-003	118.941	136.848	159	188.021	60.417	78	35.683	52	41.015	3277.31	2555.06	2127.2	3531.71	864
9	YG-004	121.941	138.848	161	192.021	70.417	69	34.683	44	45.015	2977.31	2421.06	1660.2	3156.71	960
10	YG-005	112.941	128.848	159	186.021	85.417	89	33.683	48	44.015	2577.31	1563.06	4016.2	2906.71	1040
11	YG-006	109.941	126.848	160	181.021	90.417	93	36.683	48	43.015	4377.31	1755.06	3300.2	2406.71	1376
12	YG-007	109.941	126.848	159	181.021	70.417	74	38.683	49	42.015	4727.31	1846.06	2887.2	2906.71	1520
13	YG-008	114.941	136.848	160	190.021	100.417	98	33.683	49	41.015	3727.31	896.061	3971.2	3281.71	1488
14	YG-009	111.941	126.848	159	181.021	90.417	92	34.683	43	41.015	4127.31	2996.06	3667.2	3406.71	1536
15	YG-010	111.941	126.848	158	181.021	95.417	87	35.683	42	38.015	4177.31	1655.06	4060.2	2906.71	1504
16	YG-011	110.941	126.848	161	183.021	950.417	99	37.683	47	45.015	3277.31	1521.06	3927.2	3281.71	1328
17	YG-012	111.941	131.848	158	186.021	105.417	103	37.683	44	NA	3527.31	NA	3664.2	2906.71	1184
18	YG-013	113.941	136.848	161	190.021	85.417	100	32.683	44	40.015	2727.31	1071.06	2589.2	3156.71	1216
19	YG-014	114.941	131.848	160	186.021	100.417	96	32.683	45	45.015	2727.31	2013.06	2573.2	2781.71	1216
20	YG-015	114.941	131.848	160	190.021	100.417	90	33.683	47	43.015	3727.31	4405.06	3171.2	2531.71	1408
21	YG-016	107.941	126.848	159	186.021	90.417	79	44.683	49	53.015	4777.31	7221.06	4173.2	2406.71	1376
22	YG-017	114.941	131.848	160	188.021	85.417	91	35.683	47	56.015	3377.31	3813.06	2764.2	2906.71	1104
23	YG-018	112.941	128.848	160	186.021	80.417	85	39.683	46	44.015	3327.31	6105.06	4544.2	2781.71	1232
24	YG-019	112.941	134.848	161	188.021	90.417	95	38.683	51	47.015	4027.31	5046.06	5458.2	3781.71	1232
25	YG-020	117.941	136.848	159	190.021	100.417	98	35.683	51	46.015	2777.31	2671.06	4598.2	2906.71	1200
26	YG-021	114.743	137.194	161	190.273	111.043	104	36.8187	48	43.8802	3254.78	2840.36	4021.98	2587.53	1200
27	YG-022	114.743	137.194	161	192.273	91.0425	91	35.8187	48	49.8802	3304.78	2632.36	3790.98	2587.53	1536
28	YG-023	112.743	135.194	158	188.273	101.043	104	39.8187	50	46.8802	4604.78	3990.36	4381.98	3587.53	1280
29	YG-024	120.743	141.194	158	194.273	66.0425	70	34.8187	42	NA	3454.78	NA	1870.98	2087.53	1184
30	YG-025	120.743	139.194	161	192.273	76.0425	99	35.8187	48	46.8802	2654.78	2474.36	2652.98	3337.53	1360
31	YG-026	105.743	129.194	161	186.273	86.0425	92	41.8187	50	45.8802	5054.78	4582.36	3545.98	2837.53	1520
32	YG-027	110.743	135.194	161	186.273	86.0425	97	38.8187	49	44.8802	4604.78	3982.36	4032.98	3337.53	1824
33	YG-028	107.743	127.194	159	186.273	96.0425	100	40.8187	42	39.8802	3954.78	3457.36	3899.98	3087.53	1104
34	YG-029	117.743	129.194	160	186.273	66.0425	80	38.8187	52	42.8802	2854.78	2657.36	1656.98	2837.53	1520
35	YG-030	107.743	127.194	161	186.273	81.0425	92	42.8187	47	47.8802	3304.78	3157.36	3701.98	2712.53	1264
36	YG-031	120.743	129.194	160	183.273	66.0425	80	33.8187	47	45.8802	1804.78	1907.36	2112.98	3337.53	816
37	YG-032	107.743	127.194	158	183.273	86.0425	98	47.8187	50	51.8802	254.778	5890.36	NA	3087.53	1600
38	YG-033	119.743	132.194	159	186.273	91.0425	84	34.8187	47	35.8802	2254.78	1982.36	1936.98	3337.53	1184
39	YG-034	119.743	137.194	160	188.273	91.0425	80	35.8187	44	50.8802	2604.78	2657.36	2808.98	3337.53	1696
40	YG-035	109.743	137.194	164	188.273	86.0425	80	36.8187	46	47.8802	3954.78	3582.36	1828.98	3337.53	960
41	YG-036	119.743	141.194	166	192.273	96.0425	103	38.8187	48	46.8802	3854.78	5074.36	2154.98	3587.53	1440
42	YG-037	119.743	137.194	160	190.273	81.0425	96	37.8187	45	44.8802	3954.78	4765.36	2919.98	3212.53	1280
43	YG-038	110.743	135.194	161	190.273	101.043	92	42.8187	47	46.8802	4104.78	7507.36	3565.98	2587.53	1600
44	YG-039	112.743	135.194	159	190.273	81.0425	90	39.8187	46	44.8802	3104.78	5232.36	3483.98	2837.53	1200
45	YG-040	112.743	129.194	158	186.273	81.0425	93	37.8187	50	46.8802	2254.78	5482.36	2605.98	2712.53	1200
46	YG-041	NA	127.366	NA	182.137	NA	100	33.4016	47	45.97	2181.19	3047.55	3386.38	3145.18	1328
47	YG-042	121.428	139.366	164	191.137	80.7298	105	32.4016	50	46.97	1581.19	6205.55	2697.38	2770.18	1008
48	YG-043	121.428	141.366	164	193.137	80.7298	103	32.4016	45	46.97	1031.19	4880.55	2463.38	3020.18	960
49	YG-044	116.428	139.366	161	191.137	100.73	104	34.4016	47	45.97	2531.19	2905.55	2735.38	2395.18	1184
50	YG-045	118.428	137.366	160	191.137	100.73	100	36.4016	50	48.97	2781.19	2605.55	3132.38	3020.18	1248
51	YG-046	108.428	127.366	159	187.137	90.7298	74	39.4016	46	45.97	4131.19	4538.55	2592.38	3145.18	1440
52	YG-047	121.428	141.366	166	191.137	100.73	103	37.4016	48	43.97	3581.19	822.551	2306.38	3020.18	1056
53	YG-048	121.428	141.366	165	191.137	105.73	101	37.4016	47	46.97	3881.19	2430.55	2243.38	2895.18	1152
54	YG-049	117.428	137.366	165	187.137	105.73	100	33.4016	47	47.97	3031.19	3763.55	1961.38	2520.18	1488
55	YG-050	117.428	137.366	161	187.137	95.7298	100	38.4016	46	51.97	4031.19	3680.55	2115.38	2270.18	1392
56	YG-051	112.428	127.366	161	187.137	90.7298	100	36.4016	45	48.97	3081.19	2338.55	3981.38	2770.18	1104
57	YG-052	112.428	129.366	158	191.137	85.7298	80	37.4016	41	48.97	2031.19	2413.55	3868.38	2270.18	1200
58	YG-053	119.428	137.366	161	189.137	65.7298	70	33.4016	44	44.97	2431.19	1172.55	1826.38	3395.18	1440
59	YG-054	112.428	127.366	159	187.137	65.7298	70	37.4016	49	44.97	3881.19	2672.55	3612.38	3395.18	1424
60	YG-055	119.428	141.366	165	191.137	95.7298	106	33.4016	48	49.97	2881.19	2438.55	3435.38	3145.18	1200
61	YG-056	118.428	137.366	166	193.137	65.7298	79	34.4016	43	42.97	3431.19	1063.55	2428.38	2770.18	1248
62	YG-057	108.428	127.366	161	189.137	95.7298	90	41.4016	48	47.97	4031.19	6397.55	3532.38	3270.18	1600
63	YG-058	113.428	141.366	159	191.137	85.7298	95	46.4016	50	47.97	3781.19	2222.55	4357.38	3145.18	1520
64	YG-059	110.428	129.366	160	187.137	70.7298	70	36.4016	42	44.97	3381.19	2088.55	4757.38	3520.18	1440
65	YG-060	110.428	135.366	161	187.137	105.73	98	39.4016	45	46.97	4131.19	2638.55	4732.38	2645.18	1872
66	YG-061	113.599	130.921	161	185.895	88.5405	99	38.6051	51	46.8802	2829.16	4412.65	4494.99	3122.12	1232
67	YG-062	117.599	136.921	161	187.895	93.5405	103	36.6051	49	48.8802	1974.16	2846.65	3525.99	2622.12	1152
68	YG-063	119.599	138.921	161	189.895	98.5405	105	34.6051	47	45.8802	1959.16	1654.65	3436.99	3372.12	1040
69	YG-064	118.599	140.921	160	189.895	98.5405	107	35.6051	47	NA	3179.16	1654.65	3683.99	3622.12	1328
70	YG-065	117.599	138.921	160	187.895	93.5405	103	35.6051	51	46.8802	2364.16	4221.65	3238.99	3622.12	992
71	YG-066	119.599	138.921	165	187.895	93.5405	100	37.6051	46	46.8802	2744.16	2471.65	3341.99	3122.12	1328
72	YG-067	110.599	130.921	160	182.895	83.5405	93	39.6051	46	46.8802	3554.16	3612.65	3567.99	2622.12	1184
73	YG-068	111.599	128.921	160	182.895	83.5405	97	42.6051	48	47.8802	3474.16	4496.65	3796.99	2622.12	1360
74	YG-069	111.599	136.921	160	187.895	68.5405	75	40.6051	44	48.8802	2894.16	2137.65	3156.99	3247.12	1568
75	YG-070	119.599	138.921	161	191.895	63.5405	70	36.6051	46	48.8802	2324.16	1737.65	2158.99	3372.12	1632
76	YG-071	121.599	138.921	164	189.895	78.5405	86	34.6051	46	46.8802	1814.16	4596.65	2807.99	2747.12	1248
77	YG-072	121.599	133.921	161	187.895	93.5405	93	34.6051	46	47.8802	2379.16	4471.65	3483.99	2997.12	800
78	YG-073	119.599	140.921	160	189.895	88.5405	93	35.6051	46	45.8802	2814.16	4821.65	2445.99	2872.12	1152
79	YG-074	119.599	133.921	160	182.895	88.5405	72	38.6051	50	45.8802	3234.16	2137.65	2678.99	3372.12	1200
80	YG-075	120.599	138.921	161	189.895	93.5405	106	36.6051	45	33.8802	3214.16	4004.65	2692.99	2872.12	1392
81	YG-076	112.599	128.921	159	185.895	93.5405	100	36.6051	49	46.8802	3184.16	5687.65	4336.99	3122.12	1968
82	YG-077	116.599	128.921	159	187.895	93.5405	70	32.6051	42	48.8802	2499.16	4496.65	3916.99	3247.12	1152
83	YG-078	112.599	130.921	160	187.895	93.5405	93	39.6051	49	45.8802	3819.16	7704.65	3392.99	3372.12	1456
84	YG-079	113.599	128.921	161	185.895	88.5405	88	35.6051	49	46.8802	2024.16	5587.65	3610.99	2747.12	1200
85	YG-080	113.599	128.921	161	185.895	88.5405	93	34.6051	49	47.8802	1579.16	5471.65	2441.99	2247.12	1200
86	YG-081	NA	138.576	NA	188.4	NA	106	36.2458	42	46.0374	2079.49	2835.21	2276.78	2014.41	1248
87	YG-082	118.572	128.576	161	186.4	70.1043	101	32.2458	43	47.0374	829.487	5610.21	2429.78	3014.41	1040
88	YG-083	119.572	138.576	161	190.4	75.1043	98	34.2458	44	46.0374	1379.49	2443.21	2407.78	2639.41	1120
89	YG-084	111.572	128.576	159	186.4	90.1043	95	41.2458	52	45.0374	3064.49	5710.21	3700.78	3264.41	1824
90	YG-085	111.572	136.576	159	190.4	85.1043	90	37.2458	49	46.0374	2804.49	7551.21	4060.78	3514.41	1728
91	YG-086	111.572	133.576	161	186.4	95.1043	94	38.2458	49	47.0374	3859.49	6060.21	3816.78	2889.41	1680
92	YG-087	113.572	140.576	161	192.4	110.104	104	35.2458	46	49.0374	3849.49	4568.21	2518.78	2764.41	1600
93	YG-088	113.572	138.576	159	186.4	110.104	110	38.2458	45	49.0374	4114.49	5293.21	2838.78	3889.41	1280
94	YG-089	112.572	136.576	160	186.4	95.1043	103	40.2458	43	44.0374	4034.49	4643.21	3842.78	3264.41	1312
95	YG-090	111.572	128.576	160	186.4	100.104	94	42.2458	48	48.0374	4719.49	6318.21	4400.78	3139.41	1792
96	YG-091	120.572	142.576	165	190.4	95.1043	120	38.2458	47	45.0374	1619.49	3318.21	2998.78	3139.41	640
97	YG-092	120.572	140.576	164	188.4	95.1043	104	37.2458	48	47.0374	1889.49	2268.21	2454.78	3014.41	1184
98	YG-093	111.572	128.576	159	183.4	90.1043	91	41.2458	51	43.0374	3314.49	4551.21	3351.78	2764.41	1472
99	YG-094	111.572	128.576	161	186.4	85.1043	96	37.2458	43	45.0374	3634.49	3785.21	3262.78	2264.41	1360
100	YG-095	119.572	138.576	166	190.4	95.1043	93	38.2458	49	51.0374	1789.49	2443.21	3522.78	2389.41	1040
101	YG-096	119.572	138.576	161	190.4	105.104	100	37.2458	51	54.0374	2524.49	3826.21	2787.78	3139.41	1232
102	YG-097	119.572	136.576	161	190.4	70.1043	75	33.2458	46	44.0374	1814.49	1935.21	2994.78	3139.41	1088
103	YG-098	119.572	138.576	161	192.4	105.104	102	37.2458	45	52.0374	2034.49	3210.21	3851.78	3139.41	1200
104	YG-099	119.572	136.576	161	188.4	90.1043	95	34.2458	51	51.0374	2539.49	4751.21	3565.78	3139.41	1488
105	YG-100	114.572	128.576	160	183.4	90.1043	96	34.2458	45	42.0374	3284.49	3760.21	4287.78	2889.41	1712
106	YG-101	119.717	139.094	165	186.273	79.166	95	32.2458	47	44.2172	533.069	4976.17	NA	3224.06	640
107	YG-102	109.717	137.094	165	188.273	99.166	99	33.2458	46	47.2172	1193.07	8001.17	3720.67	2849.06	1040
108	YG-103	119.717	137.094	164	188.273	64.166	75	32.2458	48	50.2172	963.069	4876.17	2582.67	2849.06	1008
109	YG-104	119.717	129.094	165	183.273	69.166	80	34.2458	53	50.2172	1313.07	7159.17	4231.67	3599.06	1600
110	YG-105	119.717	137.094	165	188.273	69.166	72	30.2458	43	44.2172	1393.07	3434.17	2289.67	3099.06	1056
111	YG-106	113.717	134.094	161	188.273	99.166	88	34.2458	47	47.2172	1953.07	3093.17	3684.67	3099.06	1120
112	YG-107	113.717	134.094	161	188.273	94.166	90	38.2458	47	49.2172	2368.07	5068.17	2980.67	2599.06	1440
113	YG-108	113.717	134.094	161	190.273	89.166	103	34.2458	46	44.2172	658.069	3443.17	3011.67	2849.06	640
114	YG-109	112.717	127.094	161	181.273	99.166	92	38.2458	52	45.2172	3398.07	4526.17	4080.67	2724.06	1600
115	YG-110	118.717	134.094	166	183.273	69.166	77	35.2458	41	47.2172	1978.07	3259.17	3526.67	2474.06	1168
116	YG-111	119.717	134.094	164	186.273	64.166	76	34.2458	49	NA	1753.07	NA	1980.67	3474.06	1536
117	YG-112	119.717	134.094	161	186.273	64.166	72	37.2458	48	46.2172	2428.07	4218.17	1842.67	2974.06	1344
118	YG-113	110.717	127.094	159	181.273	89.166	104	42.2458	49	44.2172	4323.07	2634.17	3655.67	2849.06	1600
119	YG-114	109.717	129.094	158	186.273	94.166	93	39.2458	42	42.2172	4943.07	6859.17	3924.67	2974.06	1808
120	YG-115	109.717	129.094	158	186.273	94.166	98	37.2458	42	39.2172	3558.07	4193.17	3204.67	2349.06	1216
121	YG-116	118.717	143.094	165	192.273	99.166	103	36.2458	46	35.2172	2393.07	2751.17	2535.67	2599.06	1280
122	YG-117	118.717	137.094	161	190.273	64.166	82	31.2458	44	44.2172	1778.07	2909.17	1977.67	3099.06	1296
123
124
125
126
127
128
129
130
131
132
133
134
135
136
137
138
139
140
141
142
143
144
145
146
147
148
149
150
151
152
153
154
155
156
157
158
159
160
161
162
163
164
165
166
167
168
169
170
171
172
173
174
175
176
177
178
179
180
181
182
183
184
185
186
187
188
189
190
191
192
193
194
195
196
197
198
199
200
201
202
203
204
205
206
207
208
209
210
211
212
213
214
215
216
217
218
219
220
221
222
223
224
225
226
227
228
229
230
231
232
233
234
235
236
237
238
239
240
241
242
243
244

## Sheet: MAP
MarkerName	Chrs CMP	Interval	Position	NumMaps	DRO199	DRO200	DRO001	DRO002	DRO003	DRO004	DRO005	DRO006	DRO007	DRO008	DRO009	DRO010	DRO011	DRO012	DRO013	DRO014	DRO015	DRO016	DRO017	DRO018	DRO019	DRO020	DRO021	DRO022	DRO023	DRO024	DRO025	DRO026	DRO027	DRO028	DRO029	DRO030	DRO031	DRO032	DRO033	DRO034	DRO035	DRO036	DRO037	DRO038	DRO039	DRO040	DRO041	DRO042	DRO043
Icr_17128	1	0	0	3	0	2	0	0	0	2	0	0	0	0	0	0	0	0	0	0	2	0	0	0	2	0	2	0	0	0	0	0	0	2	0	0	0	0	0	0	0	2	0	0	0	0	0	0	0
Icr_15456	1	5.26	5.26	3	0	2	0	0	0	2	0	0	0	0	0	0	0	0	0	0	0	0	0	0	2	0	2	2	0	0	0	0	0	0	0	0	0	0	0	0	0	2	0	0	0	0	0	0	0
Icr_17992	1	0.81	6.07	3	0	2	0	0	0	2	0	0	0	0	0	0	0	0	0	0	0	0	0	0	2	0	2	2	0	0	0	0	0	0	0	0	0	0	0	0	0	2	0	0	0	0	0	0	0
Icr_21511	1	1.06	7.13	1	0	2	0	0	0	2	0	0	0	0	0	0	0	0	0	0	0	0	0	0	2	0	2	2	0	0	0	0	0	0	0	0	0	2	0	0	0	2	2	0	0	0	0	0	0
Icr_18903	1	2.63	9.76	4	0	2	0	0	2	0	0	0	0	0	0	2	0	2	2	0	0	0	0	0	0	0	2	2	0	0	0	0	2	2	2	0	2	2	0	2	0	0	2	0	0	2	2	2	0
Icr_20588	1	0	9.76	3	0	2	0	0	2	0	0	0	0	0	0	2	0	2	2	0	0	0	0	0	0	0	2	2	0	0	0	0	2	2	2	0	2	2	0	2	0	0	2	0	0	2	2	2	0
Icr_13596	1	0.15	9.91	3	0	2	0	0	2	0	0	0	0	0	0	2	0	2	2	0	0	0	0	0	0	0	2	2	0	0	0	0	2	2	2	0	2	2	0	2	0	0	2	0	0	2	2	2	0
Icr_6540	1	0.48	10.39	3	0	2	0	0	2	0	0	0	0	0	0	2	0	2	2	0	0	0	0	0	0	0	2	2	0	0	0	0	2	2	2	0	2	2	0	2	0	0	2	0	0	2	2	2	0
Icr_3442	1	6.93	17.32	2	0	2	0	0	2	2	0	0	0	0	0	2	0	2	2	0	0	0	0	2	0	2	2	2	0	0	0	0	2	2	2	0	2	0	0	2	0	0	0	0	2	0	2	2	0
Icr_13137	1	26.69	44.01	1	0	2	0	0	0	0	0	0	0	0	0	0	0	0	2	0	0	0	0	0	0	0	0	2	0	0	0	0	0	0	0	0	0	0	2	0	0	0	0	0	0	0	0	0	0
Icr_626	1	0	44.01	1	0	2	0	0	0	0	0	0	0	0	0	0	0	0	2	0	0	0	0	0	0	0	0	2	0	0	0	0	0	0	0	0	0	0	2	0	0	0	0	0	0	0	0	0	0
Icr_1810	1	0	44.01	1	0	2	0	0	0	0	0	0	0	0	0	0	0	0	2	0	0	0	0	0	0	0	0	2	0	0	0	0	0	0	0	0	0	0	2	0	0	0	0	0	0	0	0	0	0
Icr_9741	1	0	44.01	1	0	2	0	0	0	0	0	0	0	0	0	0	0	0	2	0	0	0	0	0	0	0	0	2	0	0	0	0	0	0	0	0	0	0	0	0	0	0	0	0	0	0	0	0	0
Icr_17133	1	0	44.01	2	0	2	0	2	0	0	0	0	0	0	0	0	2	0	2	0	0	0	0	0	0	0	0	2	0	0	2	2	2	0	0	2	0	0	0	2	0	0	0	0	0	0	0	2	0
Icr_12579	1	0	44.01	3	0	2	0	2	0	0	0	0	0	0	0	0	2	0	2	0	0	0	0	0	0	0	0	2	0	0	2	2	2	0	0	2	0	0	0	2	0	0	0	0	0	0	0	2	0
Icr_11313	1	0	44.01	1	0	2	0	2	0	0	0	0	0	0	0	0	2	0	2	0	0	0	0	0	0	0	0	2	0	0	2	2	2	0	0	2	0	0	0	2	0	0	0	0	0	0	0	2	0
Icr_15865	1	0	44.01	2	0	2	0	2	2	0	0	0	0	0	0	0	2	0	2	0	0	0	0	0	0	0	0	2	0	0	2	2	2	2	2	2	0	0	0	2	0	0	0	0	0	0	0	2	0
Icr_20899	1	0	44.01	2	0	2	0	2	2	0	0	0	0	0	0	0	2	0	2	0	0	0	0	0	0	0	0	2	0	0	2	2	2	2	2	2	0	0	0	2	0	0	0	0	0	0	0	2	0
Icr_20295	1	0.63	44.64	1	0	2	0	2	2	0	0	0	0	0	0	0	2	0	2	0	0	0	0	0	0	0	2	0	0	0	2	2	2	2	2	2	0	0	0	2	0	0	0	0	0	0	0	2	0
Icr_20609	1	0.6	45.24	1	0	2	0	2	2	0	0	0	2	0	0	0	2	0	2	0	0	0	0	0	0	0	2	0	0	0	2	2	2	2	2	2	0	0	0	2	0	0	0	0	0	0	0	2	0
Icr_12943	1	0.37	45.61	2	0	2	0	2	2	2	0	0	0	0	0	0	2	0	2	0	0	0	0	0	0	0	2	0	0	0	2	2	2	2	2	2	0	0	0	2	0	0	0	0	0	0	0	2	0
Icr_5657	1	0.52	46.13	1	0	2	0	2	2	2	0	0	0	0	0	0	2	0	2	0	0	0	0	0	0	0	2	0	0	0	2	2	2	2	2	2	0	0	0	2	0	0	0	0	0	0	0	2	0
Icr_13292	1	1.33	47.46	1	0	2	0	2	2	0	0	0	0	0	0	0	2	0	2	0	0	0	0	0	0	0	2	0	0	0	2	2	2	2	2	2	0	0	0	2	0	0	0	0	0	0	0	2	0
Icr_1124	1	0.65	48.11	2	0	2	0	2	2	2	0	0	2	0	0	0	2	0	2	0	0	0	0	0	0	0	2	0	0	0	2	2	2	2	2	2	0	0	0	2	0	0	0	0	0	0	0	2	0
Icr_18225	1	0	48.11	1	0	2	0	2	2	2	0	0	2	0	0	0	2	0	2	0	0	0	0	0	0	0	2	0	0	0	2	2	2	2	2	2	0	0	0	2	0	0	0	0	0	0	0	2	0
Icr_18249	1	0	48.11	1	0	2	0	2	2	2	0	0	2	0	0	0	2	0	2	0	0	0	0	0	0	0	2	0	0	0	2	2	2	2	2	2	0	0	0	2	0	0	0	0	0	0	0	2	0
Icr_1254	1	0	48.11	1	0	2	0	2	2	2	0	0	2	0	0	0	2	0	2	0	0	0	0	0	0	0	2	0	0	0	2	2	2	2	2	2	0	0	0	2	0	0	0	0	0	0	0	2	0
Icr_21967	1	0	48.11	2	0	2	0	2	2	2	0	0	2	0	0	0	2	0	2	0	0	0	0	0	0	0	2	0	0	0	2	2	2	2	2	2	0	0	0	2	0	0	0	0	0	0	0	2	0
Icr_12109	1	0	48.11	1	0	2	0	2	2	2	0	0	2	0	0	0	2	0	2	0	0	0	0	0	0	0	2	0	0	0	2	2	2	2	2	2	0	0	0	2	0	0	0	0	0	0	0	2	0
Icr_3336	1	6.92	55.03	1	0	2	0	2	2	0	0	0	0	0	0	0	0	0	2	0	0	0	0	0	0	0	0	0	0	0	2	2	2	2	2	0	0	0	0	2	0	0	0	0	0	0	0	2	0
Icr_16183	1	0	55.03	1	0	2	0	2	2	0	0	0	0	0	0	0	0	0	2	0	0	0	0	0	0	0	0	0	0	0	2	2	2	2	2	0	0	0	0	2	0	0	0	0	0	0	0	2	0
Icr_6220	1	0.55	55.58	1	0	2	0	2	2	0	0	0	0	0	0	0	0	0	2	0	0	0	0	0	0	0	0	0	0	0	2	2	2	2	2	0	0	0	0	2	0	0	0	0	0	0	0	2	0
Icr_21315	1	0.29	55.87	1	0	2	0	2	2	0	0	0	0	0	0	0	0	0	2	0	0	0	0	0	0	0	0	0	0	0	2	2	2	2	2	0	0	0	0	2	0	0	0	0	0	0	0	2	0
Icr_1360	1	0	55.87	1	0	2	0	2	2	0	0	0	0	0	0	0	0	0	2	0	0	0	0	0	0	0	0	0	0	0	2	2	2	2	2	0	0	0	0	2	0	0	0	0	0	0	0	2	0
Icr_16808	1	0	55.87	1	0	2	0	2	2	0	0	0	0	0	0	0	0	0	2	0	0	0	0	0	0	0	0	0	0	0	2	2	2	2	2	0	0	0	0	2	0	0	0	0	0	0	0	2	0
Icr_13356	1	0	55.87	1	0	2	0	2	2	0	0	0	0	0	0	0	0	0	2	0	0	0	0	0	0	0	0	0	0	0	2	2	2	2	2	0	0	0	0	2	0	0	0	0	0	0	0	2	0
Icr_10121	1	0	55.87	1	0	2	0	2	2	0	0	0	0	0	0	0	0	0	2	0	0	0	0	0	0	0	0	0	0	0	2	2	2	2	2	0	0	0	0	2	0	0	0	0	0	0	0	2	0
Icr_12376	1	0.39	56.26	1	0	2	0	2	2	0	0	0	0	0	0	0	0	0	2	0	0	0	0	0	0	0	0	0	0	0	2	2	2	2	2	0	0	0	0	2	0	0	0	0	0	0	0	2	0
Icr_5435	1	0	56.26	1	0	2	0	2	2	0	0	0	0	0	0	0	0	0	2	0	0	0	0	0	0	0	0	0	0	0	2	2	2	2	2	0	0	0	0	2	0	0	0	0	0	0	0	2	0
Icr_12944	1	0	56.26	1	0	2	0	2	2	0	0	0	0	0	0	0	0	0	2	0	0	0	0	0	0	0	0	0	0	0	2	2	2	2	2	0	0	0	0	2	0	0	0	0	0	0	0	2	0
Icr_13955	1	0	56.26	1	0	2	0	2	2	0	0	0	0	0	0	0	0	0	2	0	0	0	0	0	0	0	0	0	0	0	2	2	2	2	2	0	0	0	0	2	0	0	0	0	0	0	0	2	0
Icr_19532	1	0.7	56.96	1	0	2	0	2	2	0	0	0	0	0	0	0	0	0	2	0	0	0	0	0	0	0	0	0	0	0	2	2	2	2	2	0	0	0	0	2	0	0	0	0	0	0	0	2	0
Icr_18578	1	0	56.96	1	0	2	0	2	2	0	0	0	0	0	0	0	0	0	2	0	0	0	0	0	0	0	0	0	0	0	2	2	2	2	2	0	0	0	0	2	0	0	0	0	0	0	0	2	0
Icr_10703	1	1.44	58.4	1	0	2	0	0	2	0	0	0	0	0	0	0	0	0	2	0	0	0	0	0	0	0	0	0	0	0	2	2	2	2	2	0	2	0	0	2	0	0	0	0	0	0	0	2	0
Icr_17155	1	2.96	61.36	1	0	2	0	0	2	0	0	0	0	0	0	0	0	0	2	0	0	0	0	0	0	0	0	0	0	0	2	2	2	2	2	0	2	0	0	2	0	0	0	0	0	0	0	2	0
Icr_5190	1	3.4	64.76	1	0	2	0	0	2	0	0	0	0	0	0	0	2	0	2	0	0	0	0	0	0	0	0	0	0	0	2	2	2	2	2	0	2	0	0	2	0	0	0	0	0	0	0	2	0
Icr_2037	1	0.57	65.33	1	0	2	0	0	2	0	0	0	0	0	0	0	2	0	2	0	0	0	0	0	0	0	0	0	0	0	2	2	2	2	2	0	2	0	0	2	0	0	0	0	0	0	0	2	0
Icr_17231	1	0	65.33	1	0	2	0	0	2	0	0	0	0	0	0	0	2	0	2	0	0	0	0	0	0	0	0	0	0	0	2	2	2	2	2	0	2	0	0	2	0	0	0	0	0	0	0	2	0
Icr_9152	1	0.81	66.14	1	0	2	0	0	2	0	0	0	0	0	0	0	2	2	2	0	0	0	0	0	0	0	0	0	0	0	2	2	2	2	2	0	2	0	0	2	0	0	0	0	0	0	0	2	0
Icr_332	1	3.07	69.21	1	0	2	0	0	2	0	0	0	0	0	0	0	2	2	2	0	0	0	0	0	0	0	0	0	0	0	0	0	2	2	2	0	2	0	0	2	0	0	0	0	0	0	0	2	0
Icr_937	1	10.26	79.47	1	0	2	0	0	2	0	0	0	0	0	0	2	0	2	2	0	0	0	0	0	0	0	0	2	0	0	0	0	2	2	2	0	2	2	0	2	0	0	2	0	0	2	2	2	0
Icr_1432	1	0	79.47	1	0	2	0	0	2	0	0	0	0	0	0	2	0	2	2	0	0	0	0	0	0	0	0	2	0	0	0	0	2	2	2	0	2	2	0	2	0	0	2	0	0	2	2	2	0
Icr_2519	1	0	79.47	1	0	2	0	0	2	0	0	0	0	0	0	2	0	2	2	0	0	0	0	0	0	0	0	2	0	0	0	0	2	2	2	0	2	2	0	2	0	0	2	0	0	2	2	2	0
Icr_5537	1	0	79.47	1	0	2	0	0	2	0	0	0	0	0	0	2	0	2	2	0	0	0	0	0	0	0	0	2	0	0	0	0	2	2	2	2	2	2	0	2	0	0	2	0	0	2	2	2	0
Icr_1632	1	0	79.47	1	0	2	0	0	2	2	0	0	0	0	0	2	0	2	2	0	0	0	0	0	0	0	0	2	0	0	0	0	2	2	2	2	2	2	0	2	0	0	2	0	0	2	2	2	0
Icr_14919	1	0	79.47	1	0	2	0	0	2	0	0	0	0	0	0	2	0	2	2	0	0	0	0	0	0	0	0	2	0	0	0	0	2	2	2	0	2	2	0	2	0	0	2	0	0	2	2	2	0
Icr_3624	1	0	79.47	1	0	2	0	0	2	0	0	0	0	0	0	2	0	2	2	0	0	0	0	0	0	0	0	2	0	0	0	0	2	2	2	0	2	2	0	2	0	0	2	0	0	2	2	2	0
Icr_7784	1	9.8	89.27	1	0	2	0	0	2	0	0	0	2	0	0	0	2	2	2	0	0	0	2	0	0	0	0	0	0	0	0	0	2	2	2	0	2	0	0	2	0	0	2	0	0	2	0	2	0
Icr_12360	1	10.02	99.29	2	0	2	0	0	2	2	0	0	2	0	0	2	2	2	2	0	0	0	0	0	0	0	2	2	0	0	2	2	2	2	2	0	2	0	2	2	2	2	0	0	0	2	0	2	0
Icr_15868	1	0	99.29	1	0	2	0	0	2	2	0	0	2	0	0	2	2	2	2	0	0	0	0	0	0	0	2	2	0	0	2	2	2	2	2	0	2	0	2	2	2	2	0	0	0	2	0	2	0
Icr_19774	1	0	99.29	1	0	2	0	0	2	2	0	0	2	0	0	2	2	2	2	0	0	0	0	0	0	0	2	2	0	0	2	2	2	2	2	0	2	0	2	2	2	2	0	0	0	2	0	2	0
Icr_5169	1	0	99.29	1	0	2	0	0	2	2	0	0	2	0	0	2	2	2	2	0	0	0	0	0	0	0	2	2	0	0	2	2	2	2	2	0	2	0	2	2	2	2	0	0	0	2	0	2	0
Icr_6748	1	5.29	104.58	1	0	2	0	2	2	2	0	2	2	0	0	2	2	0	2	0	0	2	2	0	0	0	2	0	0	2	2	2	2	2	2	2	0	0	0	2	2	2	0	0	2	2	0	2	2
Icr_20519	1	0	104.58	1	0	2	0	2	2	2	0	0	2	0	0	0	2	0	2	0	0	0	0	0	0	0	2	0	0	0	2	2	2	2	2	2	0	0	0	2	0	0	0	0	0	0	0	2	0
Icr_11652	1	0	104.58	2	0	2	0	2	2	2	0	0	2	0	0	0	2	0	2	0	0	0	0	0	0	0	2	0	0	0	2	2	2	2	2	2	0	0	0	2	0	0	0	0	0	0	0	2	0
Icr_110	1	0	104.58	2	0	2	0	2	2	2	0	0	2	0	0	0	2	0	2	0	0	0	0	0	0	0	2	0	0	0	2	2	2	2	2	2	0	0	0	2	0	0	0	0	0	0	0	2	0
Icr_4846	1	0	104.58	2	0	2	0	2	2	2	0	0	2	0	0	0	2	0	2	0	0	0	0	0	0	0	2	0	0	0	2	2	2	2	2	2	0	0	0	2	0	0	0	0	0	0	0	2	0
Icr_21003	1	0	104.58	2	0	2	0	2	2	2	0	0	2	0	0	0	2	0	2	0	0	0	0	0	0	0	2	0	0	0	2	2	2	2	2	2	0	0	0	2	0	0	0	0	0	0	0	2	0
Icr_7925	1	0	104.58	1	0	2	0	2	2	2	0	0	2	0	0	0	2	0	2	0	0	0	0	0	0	0	2	0	0	0	2	2	2	2	2	2	0	0	0	2	0	0	0	0	0	0	0	2	0
Icr_8488	1	0	104.58	2	0	2	0	2	2	2	0	0	2	0	0	0	2	0	2	0	0	0	0	0	0	0	2	2	0	0	2	2	2	2	2	2	0	0	2	2	0	0	0	0	0	0	0	2	0
Icr_21152	1	0.31	104.89	2	0	2	0	2	2	2	0	0	2	0	0	0	2	0	2	0	0	0	0	0	0	0	2	2	0	0	2	2	2	2	2	2	0	0	2	2	0	0	0	0	0	0	0	2	0
Icr_1719	1	0	104.89	1	0	2	0	2	2	2	0	0	2	0	0	0	2	0	2	0	0	0	0	0	0	0	2	2	0	0	2	2	2	2	2	2	0	0	2	2	0	0	0	0	0	0	0	2	0
Icr_4685	1	0	104.89	2	0	2	0	2	2	2	0	0	2	0	0	0	2	0	2	0	0	0	0	0	0	0	2	2	0	0	2	2	2	2	2	2	0	0	2	2	0	0	0	0	0	0	0	2	0
Icr_20444	1	0	104.89	1	0	2	0	2	2	0	0	0	2	0	0	0	2	0	2	0	0	0	0	0	0	0	2	2	0	0	2	2	2	2	2	2	0	0	2	2	0	0	0	0	0	0	0	2	0
Icr_17	1	0	104.89	1	0	2	0	2	2	2	0	0	2	0	0	0	2	0	2	0	0	0	0	0	0	0	2	2	0	0	2	2	2	2	2	2	0	0	2	2	0	0	0	0	0	0	0	2	0
Icr_2216	1	0	104.89	2	0	2	0	2	2	2	0	0	2	0	0	0	2	0	2	0	0	0	0	0	0	0	2	2	0	0	2	2	2	2	2	2	0	0	2	2	0	0	0	0	0	0	0	2	0
Icr_2809	1	1.21	106.1	1	0	2	0	2	2	2	0	0	2	0	0	0	2	0	2	0	0	0	0	0	0	0	2	0	0	0	2	2	2	2	2	2	0	0	0	2	0	0	0	0	0	0	0	2	0
Icr_9440	1	0	106.1	2	0	2	0	2	2	2	0	0	2	0	0	0	2	0	2	0	0	0	0	0	0	0	2	0	0	0	2	2	2	2	2	2	0	0	0	2	0	0	0	0	0	0	0	2	0
Icr_5717	1	0	106.1	1	0	2	0	2	2	2	0	0	2	0	0	0	2	0	2	0	0	0	0	0	0	0	2	0	0	0	2	2	2	2	2	2	0	0	0	2	0	0	0	0	0	0	0	2	0
Icr_15913	1	0	106.1	2	0	2	0	2	2	2	0	0	2	0	0	0	2	0	2	0	0	0	0	0	0	0	2	0	0	0	2	2	2	2	2	2	0	0	0	2	0	0	0	0	0	0	0	2	0
Icr_2386	1	0	106.1	2	0	2	0	2	2	2	0	0	2	0	0	0	2	0	2	0	0	0	0	0	0	0	2	0	0	0	2	2	2	2	2	2	0	0	0	2	0	0	0	0	0	0	0	2	0
Icr_14414	1	0	106.1	1	0	2	0	2	2	2	0	0	2	0	0	0	2	0	2	0	0	0	0	0	0	0	2	0	0	0	2	2	2	2	2	2	0	0	0	2	0	0	0	0	0	0	0	2	0
Icr_9672	1	0	106.1	2	0	2	0	2	2	2	0	0	2	0	0	0	2	0	2	0	0	0	0	0	0	0	2	0	0	0	2	2	2	2	2	2	0	0	0	2	0	0	0	0	0	0	0	2	0
Icr_6732	1	0.4	106.5	1	0	2	0	2	2	0	0	0	2	0	0	0	2	0	2	0	0	0	0	0	0	0	2	0	0	0	2	2	2	2	2	2	0	0	0	2	0	0	0	0	0	0	0	2	0
Icr_14438	1	0	106.5	1	0	2	0	2	2	0	0	0	2	0	0	0	2	0	2	0	0	0	0	0	0	0	2	0	0	0	2	2	2	2	2	2	0	0	0	2	0	0	0	0	0	0	0	2	0
Icr_1806	1	0	106.5	1	0	2	0	2	2	0	0	0	2	0	0	0	2	0	2	0	0	0	0	0	0	0	2	0	0	0	2	2	2	2	2	2	0	0	0	2	0	0	0	0	0	0	0	2	0
Icr_10567	1	0.29	106.79	1	0	2	0	2	2	0	0	0	2	0	0	0	2	0	2	0	0	0	0	0	0	0	2	0	0	0	2	2	2	2	2	2	0	0	0	2	0	0	0	0	0	0	0	2	0
Icr_1422	1	0	106.79	1	0	2	0	2	2	0	0	0	2	0	0	0	2	0	2	0	0	0	0	0	0	0	2	0	0	0	2	2	2	2	2	2	0	0	0	2	0	0	0	0	0	0	0	2	0
Icr_16276	1	0.68	107.47	1	0	2	0	2	2	0	0	0	2	0	0	0	2	0	2	0	0	0	0	0	0	0	2	0	0	0	2	2	2	2	2	2	0	0	0	2	0	0	0	0	0	0	0	2	0
Icr_11305	1	0	107.47	1	0	2	0	2	2	0	0	0	2	0	0	0	2	0	2	0	0	0	0	0	0	0	2	0	0	0	2	2	2	2	2	2	0	0	0	2	0	0	0	0	0	0	0	2	0
Icr_5252	1	0	107.47	1	0	2	0	2	2	0	0	0	2	0	0	0	2	0	2	0	0	0	0	0	0	0	2	0	0	0	2	2	2	2	2	2	0	0	0	2	0	0	0	0	0	0	0	2	0
Icr_8879	1	0.37	107.84	1	0	2	0	2	2	0	0	0	2	0	0	0	2	0	2	0	0	0	0	0	0	0	2	0	0	0	2	2	2	2	2	2	0	0	0	2	0	0	0	0	0	0	0	2	0
Icr_16508	1	0	107.84	1	0	2	0	2	2	0	0	0	2	0	0	0	2	0	2	0	0	0	0	0	0	0	2	0	0	0	2	2	2	2	2	2	0	0	0	2	0	0	0	0	0	0	0	2	0
Icr_13469	1	0.49	108.33	1	0	2	0	2	2	0	0	0	2	0	0	0	2	0	2	0	0	0	0	0	0	0	2	0	0	0	2	2	2	2	2	2	0	0	0	2	0	0	0	0	0	0	0	2	0
Icr_21730	1	0	108.33	1	0	2	0	2	2	0	0	0	2	0	0	0	2	0	2	0	0	0	0	0	0	0	2	0	0	0	2	2	2	2	2	2	0	0	0	2	0	0	0	0	0	0	0	2	0
Icr_4079	1	0.91	109.24	1	0	2	0	2	2	2	0	0	2	0	0	0	2	0	2	0	0	0	0	0	0	0	2	0	0	0	2	2	2	2	2	2	0	0	0	2	0	0	0	0	0	0	0	2	0
Icr_4283	1	0	109.24	1	0	2	0	2	2	2	0	0	2	0	0	0	2	0	2	0	0	0	0	0	0	0	2	0	0	0	2	2	2	2	2	2	0	0	0	2	0	0	0	0	0	0	0	2	0
Icr_16558	1	0	109.24	1	0	2	0	2	2	2	0	0	2	0	0	0	2	0	2	0	0	0	0	0	0	0	2	0	0	0	2	2	2	2	2	2	0	0	0	2	0	0	0	0	0	0	0	2	0
Icr_15483	1	0	109.24	1	0	2	0	2	2	2	0	0	2	0	0	0	2	0	2	0	0	0	0	0	0	0	2	0	0	0	2	2	2	2	2	2	0	0	0	2	0	0	0	0	0	0	0	2	0
Icr_326	1	0.6	109.84	1	0	2	0	2	2	0	0	0	2	0	0	0	2	0	2	0	0	0	0	0	0	0	2	0	0	0	2	2	2	2	2	2	2	0	0	2	0	0	0	0	0	0	0	2	0
Icr_16608	1	0	109.84	1	0	2	0	2	2	0	0	0	2	0	0	0	2	0	2	0	0	0	0	0	0	0	2	0	0	0	2	2	2	2	2	2	2	0	0	2	0	0	0	0	0	0	0	2	0
Icr_14547	1	0	109.84	2	0	2	0	2	2	2	0	0	2	0	0	0	2	0	2	0	0	0	0	0	0	0	2	0	0	0	2	2	2	2	2	2	2	0	0	2	0	0	0	0	0	0	0	2	0
Icr_19464	1	1.43	111.27	1	0	2	2	2	2	0	0	0	2	0	0	0	2	0	2	0	0	0	0	0	0	0	2	0	0	0	2	2	2	2	2	2	2	0	0	2	0	0	0	0	0	0	0	2	0
Icr_4696	1	0	111.27	1	0	2	2	2	2	0	0	0	2	0	0	0	2	0	2	0	0	0	0	0	0	0	2	0	0	0	2	2	2	2	2	2	2	0	0	2	0	0	0	0	0	0	0	2	0
Icr_7920	1	0	111.27	1	0	2	2	2	2	0	0	0	2	0	0	0	2	0	2	0	0	0	0	0	0	0	2	0	0	0	2	2	2	2	2	2	2	0	0	2	0	0	0	0	0	0	0	2	0
Icr_7596	1	0	111.27	1	0	2	2	2	2	0	0	0	2	0	0	0	2	0	2	0	0	0	0	0	0	0	2	0	0	0	2	2	2	2	2	2	2	0	0	2	0	0	0	0	0	0	0	2	0
Icr_18506	1	0	111.27	1	0	2	2	2	2	0	0	0	2	0	0	0	2	0	2	0	0	0	0	0	0	0	2	0	0	0	2	2	2	2	2	2	2	0	0	2	0	0	0	0	0	0	0	2	0
Icr_14746	1	0	111.27	1	0	2	2	2	2	0	0	0	2	0	0	0	2	0	2	0	0	0	0	0	0	0	2	0	0	0	2	2	2	2	2	2	2	0	0	2	0	0	0	0	0	0	0	2	0
Icr_13024	1	0	111.27	1	0	2	2	2	2	0	0	0	2	0	0	0	2	0	2	0	0	0	0	0	0	0	2	0	0	0	2	2	2	2	2	2	2	0	0	2	0	0	0	0	0	0	0	2	0
Icr_12016	1	0	111.27	1	0	2	2	2	2	0	0	0	2	0	0	0	2	0	2	0	0	0	0	0	0	0	2	0	0	0	2	2	2	2	2	2	2	0	0	2	0	0	0	0	0	0	0	2	0
Icr_19811	1	0	111.27	1	0	2	2	2	2	0	0	0	2	0	0	0	2	0	2	0	0	0	0	0	0	0	2	0	0	0	2	2	2	2	2	2	2	0	0	2	0	0	0	0	0	0	0	2	0
Icr_6218	1	7.89	119.16	3	0	2	2	2	2	0	0	0	2	0	0	0	2	0	2	0	0	0	0	0	0	0	2	2	0	0	2	2	2	2	2	2	2	0	2	2	0	2	0	0	0	0	0	2	0
Icr_20737	1	6.27	125.43	2	0	2	2	2	2	2	0	0	2	0	2	0	2	0	2	0	0	0	0	0	0	0	2	2	0	0	2	2	0	2	2	2	0	0	2	2	2	2	0	0	0	0	0	2	0
Icr_18026	1	1.07	126.5	2	0	2	2	2	2	2	0	0	2	0	2	0	2	0	2	0	0	0	0	0	0	0	2	2	0	0	2	2	0	2	2	2	0	0	2	2	2	2	0	0	0	0	0	2	0
Icr_14777	1	4.68	131.18	2	0	2	2	2	2	2	0	0	2	0	2	0	2	0	2	0	0	0	0	0	0	0	0	2	0	0	2	2	0	2	2	2	2	0	2	2	2	2	0	0	0	0	0	2	0
Icr_8937	1	4.65	135.83	2	0	2	2	2	2	2	0	0	2	0	0	2	2	0	2	0	0	0	0	0	0	0	0	0	0	0	2	2	0	2	2	0	2	0	0	0	2	2	0	0	2	0	0	2	0
Icr_6797	1	0.65	136.48	1	0	2	2	2	2	2	0	0	2	0	0	2	2	0	2	0	0	0	0	0	0	0	0	0	0	0	2	2	0	2	2	0	0	0	2	0	2	2	0	0	2	0	0	2	0
Icr_17917	1	2.28	138.76	2	0	2	2	2	2	2	0	0	2	0	2	0	2	0	2	0	0	0	0	0	0	0	0	0	0	0	2	2	0	2	2	2	0	0	2	0	2	2	0	0	0	0	0	2	0
Icr_624	2	0	0	2	0	2	0	0	0	2	0	2	0	2	2	0	0	2	0	2	2	2	2	0	2	0	2	2	2	2	0	0	0	0	2	2	2	2	2	0	2	0	0	0	2	0	0	0	2
Icr_11890	2	0	0	1	0	2	0	0	0	2	0	2	0	2	2	0	0	2	0	2	2	2	2	0	2	0	2	2	2	2	0	0	0	0	2	2	2	2	2	0	2	0	0	0	2	0	0	0	2
Icr_812	2	0.59	0.59	1	0	2	0	0	0	2	0	2	0	2	2	0	0	2	0	2	2	2	2	0	2	0	2	2	2	2	0	0	0	0	2	2	2	2	2	0	2	0	0	0	2	0	0	0	2
Icr_4708	2	0	0.59	1	0	2	0	0	0	2	0	2	0	2	2	0	0	2	0	2	2	2	2	0	2	0	2	2	2	2	0	0	0	0	2	2	2	2	2	0	2	0	0	0	2	0	0	0	2
Icr_14782	2	0	0.59	1	0	2	0	0	0	2	0	2	0	2	2	0	0	2	0	2	2	2	2	0	2	0	2	2	2	2	0	0	0	0	2	2	2	2	2	0	2	0	0	0	2	0	0	0	2
Icr_18882	2	0	0.59	1	0	2	0	0	0	2	0	2	0	2	2	0	0	2	0	2	2	2	2	0	2	0	2	2	2	2	0	0	0	0	2	2	2	2	2	0	2	0	0	0	2	0	0	0	2
Icr_18486	2	0	0.59	1	0	2	0	0	0	2	0	2	0	2	2	0	0	2	0	2	2	2	2	0	2	0	2	2	2	2	0	0	0	0	2	2	2	2	2	0	2	0	0	0	2	0	0	0	2
Icr_20979	2	0	0.59	1	0	2	0	0	0	2	0	2	0	2	2	0	0	2	0	2	2	2	2	0	2	0	2	2	2	2	0	0	0	0	2	2	2	2	2	0	2	0	0	0	2	0	0	0	2
Icr_15581	2	0	0.59	1	0	2	0	0	0	2	0	2	0	2	2	0	0	2	0	2	2	2	2	0	2	0	2	2	2	2	0	0	0	0	2	2	2	2	2	0	2	0	0	0	2	0	0	0	2
Icr_20671	2	0	0.59	2	0	2	0	0	0	2	0	2	0	2	2	0	0	2	0	2	2	2	2	0	2	0	2	2	2	2	0	0	0	0	2	2	2	2	2	0	2	0	0	0	2	0	0	0	2
Icr_1486	2	0.44	1.03	2	0	2	0	0	0	2	0	2	0	2	2	0	0	2	0	2	2	2	2	0	2	0	2	2	2	2	0	0	0	0	2	2	0	2	2	0	2	0	0	0	2	0	0	0	2
Icr_11081	2	0.41	1.44	2	0	2	0	0	0	2	0	2	0	2	2	0	0	2	0	2	2	2	2	0	2	0	2	2	2	2	0	0	0	0	2	2	0	2	2	0	2	0	0	0	2	0	0	0	2
Icr_17082	2	0.49	1.93	1	0	2	0	0	0	2	0	2	0	2	2	0	0	2	0	2	2	2	2	0	2	0	2	2	2	2	0	0	0	0	2	2	0	2	2	0	2	0	0	0	2	0	0	0	2
Icr_132	2	0	1.93	4	0	2	0	0	0	2	0	2	0	2	2	0	0	2	0	2	2	2	2	0	2	0	2	2	2	2	0	0	0	0	2	2	0	2	2	0	2	0	0	0	2	0	0	0	2
Icr_6834	2	0.34	2.27	2	0	2	0	0	0	2	0	2	0	2	2	0	0	2	0	2	2	2	2	0	2	0	2	2	2	2	0	0	0	0	2	2	0	2	2	0	2	0	0	0	2	0	0	0	2
Icr_16344	2	3.56	5.83	2	0	2	0	0	0	2	0	2	0	0	2	2	0	2	0	2	2	0	2	2	2	0	2	2	2	2	0	0	0	0	2	2	0	2	2	0	2	0	0	0	2	0	0	2	0
Icr_3387	2	1.12	6.95	2	0	2	0	0	0	2	0	2	0	0	2	2	0	2	0	2	2	0	2	2	2	0	2	2	2	2	0	0	0	0	2	2	0	2	2	0	2	0	0	0	2	0	0	2	0
Icr_3794	2	3.53	10.48	2	0	2	0	0	0	2	0	2	0	0	2	2	0	2	0	2	2	0	2	2	2	0	2	2	2	2	0	0	0	0	2	2	0	2	2	0	2	0	0	0	2	0	0	2	0
Icr_6670	2	0.99	11.47	2	0	2	0	0	0	2	0	2	0	0	2	2	0	2	0	2	2	0	2	2	2	0	2	2	2	2	0	0	0	0	2	2	0	2	2	0	2	0	0	0	2	0	0	2	0
Icr_7228	2	1.16	12.63	2	0	2	0	0	0	2	0	2	0	0	2	2	0	2	0	2	2	0	2	2	2	0	2	2	2	2	0	0	0	0	2	2	0	2	2	0	2	0	0	0	2	0	0	0	0
Icr_10653	2	0	12.63	2	0	2	0	0	0	2	0	2	0	0	2	2	0	2	0	2	2	0	2	2	2	0	2	2	2	2	0	0	0	0	2	2	0	2	2	0	2	0	0	0	2	0	0	0	0
Icr_451	2	0	12.63	2	0	2	0	0	0	2	0	2	0	0	2	2	0	2	0	2	2	0	2	2	2	0	2	2	2	2	0	0	0	0	2	2	0	2	2	0	2	0	0	0	2	0	0	0	0
Icr_13568	2	0	12.63	2	0	2	0	0	0	2	0	2	0	0	2	2	0	2	0	2	2	0	2	2	2	0	2	2	2	2	0	0	0	0	2	2	0	2	2	0	2	0	0	0	2	0	0	0	0
Icr_1087	2	0	12.63	2	0	2	0	0	0	2	0	2	0	0	2	2	0	2	0	2	2	0	2	2	2	0	2	2	2	2	0	0	0	0	2	2	0	2	2	0	2	0	0	0	2	0	0	0	0
Icr_3385	2	0.41	13.04	2	0	2	0	0	0	0	0	2	0	0	2	2	0	2	0	2	2	0	2	2	2	0	2	2	2	2	0	0	0	0	2	2	0	2	2	0	2	0	0	0	2	0	0	2	0
Icr_19599	2	0	13.04	2	0	2	0	0	0	0	0	2	0	0	2	2	0	2	0	2	2	0	2	2	2	0	2	2	2	2	0	0	0	0	2	2	0	2	2	0	2	0	0	0	2	0	0	2	0
Icr_19808	2	0.3	13.34	2	0	2	0	0	0	0	0	2	0	0	2	2	0	2	0	2	2	0	2	2	2	0	2	2	2	2	0	0	0	0	2	2	0	2	2	0	2	0	0	0	2	0	0	2	0
Icr_331	2	0	13.34	1	0	2	0	0	0	0	0	2	0	0	2	2	0	2	0	2	2	0	2	2	2	0	2	2	2	2	0	0	0	0	2	2	0	2	2	0	2	0	0	0	2	0	0	2	0
Icr_14502	2	0	13.34	2	0	2	0	0	0	2	0	2	0	0	2	2	0	2	0	2	2	0	2	2	2	0	2	2	2	2	0	0	0	0	2	2	0	2	2	0	2	0	0	0	2	0	0	2	0
Icr_3528	2	0	13.34	1	0	2	0	0	0	2	0	2	0	0	2	2	0	2	0	2	2	0	2	2	2	0	2	2	2	2	0	0	0	0	2	2	0	2	2	0	2	0	0	0	2	0	0	2	0
Icr_4297	2	1.2	14.54	3	0	2	0	0	0	2	0	2	0	0	2	2	0	2	0	2	2	0	2	2	2	0	2	2	2	2	0	0	0	0	2	2	0	2	0	0	2	0	0	0	2	0	0	0	0
Icr_20767	2	0.62	15.16	1	0	2	0	0	0	2	0	2	0	0	2	2	0	2	0	2	2	0	2	2	2	0	2	2	2	2	0	0	0	0	2	2	0	2	0	0	2	0	0	0	2	0	0	0	0
Icr_20315	2	2.53	17.69	1	0	2	0	0	0	2	0	2	0	0	2	2	0	2	0	2	2	0	2	2	2	0	2	2	2	2	0	0	0	0	2	2	0	2	0	0	2	0	0	0	2	0	0	0	0
Icr_6908	2	0.78	18.47	1	0	2	0	0	0	2	0	2	0	0	2	2	0	2	0	2	2	0	2	2	2	0	2	2	2	2	0	0	0	0	2	2	0	2	0	0	2	0	0	0	2	0	0	0	0
Icr_1477	2	0.61	19.08	1	0	2	0	0	0	2	0	2	0	0	2	2	0	2	0	2	2	0	2	2	2	0	2	2	2	2	0	0	0	0	2	2	0	2	0	0	2	0	0	0	2	0	0	2	0
Icr_7818	2	1.14	20.22	2	0	2	0	0	0	2	0	2	0	0	2	2	0	2	0	2	2	0	2	2	2	0	2	2	2	2	0	0	0	0	2	2	0	2	0	0	2	0	0	0	2	0	0	2	0
Icr_5205	2	1.55	21.77	2	0	2	0	0	0	2	0	2	0	0	2	2	0	2	0	2	2	0	2	2	2	0	2	2	2	2	0	0	0	0	2	2	0	2	0	0	2	0	0	0	2	0	0	2	0
Icr_8166	2	1.6	23.37	3	0	2	0	0	0	2	0	2	0	0	2	2	0	2	0	2	2	0	2	2	2	0	2	2	2	2	0	0	0	0	2	2	0	2	0	0	2	0	0	0	2	0	0	2	0
Icr_5027	2	1.35	24.72	3	0	2	0	0	0	0	0	2	0	0	2	2	0	2	0	2	2	0	2	2	2	0	2	2	2	2	0	0	0	0	2	2	0	2	0	0	2	0	0	0	2	0	0	2	0
Icr_10032	2	1.25	25.97	3	0	2	0	0	2	0	0	2	0	0	2	2	0	2	0	2	2	0	2	2	2	0	2	2	2	2	0	0	0	0	2	2	0	2	0	0	2	0	0	0	2	0	0	2	0
Icr_945	2	3.17	29.14	1	0	2	0	0	2	0	0	2	0	0	2	2	0	2	0	2	2	0	2	2	2	0	2	2	2	2	0	0	0	0	2	2	0	2	0	0	2	0	0	0	2	0	0	2	0
Icr_10115	2	2.35	31.49	1	0	2	0	0	2	0	0	2	0	0	2	2	0	2	0	2	2	0	2	2	2	0	2	2	2	2	0	0	0	0	2	2	0	2	0	0	2	0	0	0	2	0	0	2	0
Icr_6760	2	0.82	32.31	3	0	2	0	0	2	0	0	2	0	0	2	2	0	2	0	2	2	0	2	2	2	0	2	2	2	2	0	0	0	0	2	2	0	2	0	0	2	0	0	0	2	0	0	2	0
Icr_10383	2	1.2	33.51	3	0	2	0	0	2	0	0	2	0	0	2	2	0	2	0	2	2	0	2	2	2	0	2	2	2	2	0	0	0	0	2	2	0	2	2	0	2	0	0	0	2	0	0	2	0
Icr_19337	2	0.36	33.87	2	0	2	0	0	2	2	0	2	0	0	2	2	0	2	0	2	2	0	2	2	2	0	2	2	2	2	0	0	0	0	2	2	0	2	2	0	2	0	0	0	2	0	0	2	0
Icr_3570	2	0	33.87	2	0	2	0	0	2	2	0	2	0	0	2	2	0	2	0	2	2	0	2	2	2	0	2	2	2	2	0	0	0	0	2	2	0	2	2	0	2	0	0	0	2	0	0	2	0
Icr_7865	2	0.56	34.43	1	0	2	0	0	2	2	0	2	0	0	2	2	0	2	0	2	2	0	2	2	2	0	2	0	2	2	0	0	0	0	2	2	0	2	2	0	2	0	0	0	2	0	0	2	0
Icr_6388	2	0	34.43	4	0	2	0	0	2	2	0	2	0	0	2	2	0	2	0	2	2	0	2	2	2	0	2	0	2	2	0	0	0	0	2	2	0	2	2	0	2	0	0	0	2	0	0	2	0
Icr_1097	2	4.75	39.18	1	0	2	0	0	2	0	2	2	0	0	2	2	0	2	0	2	2	0	2	2	0	0	2	0	2	2	0	0	0	2	2	2	0	2	0	0	2	0	0	0	2	0	0	0	0
Icr_15072	2	0	39.18	1	0	2	0	0	2	0	2	2	0	0	2	2	0	2	0	2	2	0	2	2	0	0	2	0	2	2	0	0	0	2	2	2	0	2	0	0	2	0	0	0	2	0	0	0	0
Icr_16169	2	0	39.18	1	0	2	0	0	2	0	2	2	0	0	2	2	0	2	0	2	2	0	2	2	0	0	2	0	2	2	0	0	0	2	2	2	0	2	0	0	2	0	0	0	2	0	0	0	0
Icr_10058	2	0	39.18	1	0	2	0	0	2	0	2	2	0	0	2	2	0	2	0	2	2	0	2	2	0	0	2	0	2	2	0	0	0	2	2	2	0	2	0	0	2	0	0	0	2	0	0	0	0
Icr_9490	2	0	39.18	1	0	2	0	0	2	0	2	2	0	0	2	2	0	2	0	2	2	0	2	2	0	0	2	0	2	2	0	0	0	2	2	2	0	2	0	0	2	0	0	0	2	0	0	0	0
Icr_13099	2	0.8	39.98	1	0	2	0	0	2	2	2	2	0	0	2	2	0	2	0	2	2	0	2	2	0	0	2	0	2	2	0	0	0	2	2	2	0	2	2	0	2	0	0	0	2	0	0	0	0
Icr_9599	2	1	40.98	1	0	2	0	0	2	2	2	2	0	0	2	2	0	2	0	2	2	0	2	2	0	0	2	0	2	2	0	0	0	2	2	2	0	2	2	0	2	0	0	0	2	0	0	0	0
Icr_2634	2	0	40.98	1	0	2	0	0	2	2	2	2	0	0	2	2	0	2	0	2	2	0	2	2	0	0	2	0	2	2	0	0	0	2	2	2	0	2	2	0	2	0	0	0	2	0	0	0	0
Icr_14902	2	0	40.98	1	0	2	0	0	2	2	2	2	0	0	2	2	0	2	0	2	2	0	2	2	0	0	2	0	2	2	0	0	0	2	2	2	0	2	2	0	2	0	0	0	2	0	0	0	0
Icr_11860	2	2.95	43.93	2	0	2	0	0	2	2	0	2	0	0	2	2	0	2	0	2	2	0	2	2	0	0	2	2	2	2	0	0	0	0	2	2	0	2	2	0	2	0	0	0	2	0	0	0	0
Icr_12100	2	0	43.93	3	0	2	0	0	2	2	0	2	0	0	2	2	0	2	0	2	2	0	2	2	0	0	2	2	2	2	0	0	0	0	2	2	0	2	2	0	2	0	0	0	2	0	0	0	0
Icr_16787	2	0.8	44.73	2	0	2	0	0	2	2	0	2	0	0	2	2	0	2	0	2	2	0	2	2	0	0	2	2	2	2	0	0	0	0	2	2	0	2	2	0	2	0	0	0	2	0	0	0	0
Icr_8344	2	0.48	45.21	3	0	2	0	0	2	2	0	2	0	0	2	2	0	2	0	2	2	0	2	2	0	0	2	0	2	2	0	0	0	0	2	2	0	2	2	0	2	0	0	0	2	0	0	0	0
Icr_14395	2	0	45.21	2	0	2	0	0	2	2	0	2	0	0	2	2	0	2	0	2	2	0	2	2	0	0	2	0	2	2	0	0	0	0	2	2	0	2	2	0	2	0	0	0	2	0	0	0	0
Icr_8561	2	0	45.21	4	0	2	0	0	2	2	0	2	0	0	2	2	0	2	0	2	2	0	2	2	0	0	2	0	2	2	0	0	0	0	2	2	0	2	2	0	2	0	0	0	2	0	0	2	0
Icr_672	2	0	45.21	3	0	2	0	0	2	2	0	2	0	0	2	2	0	2	0	2	2	0	2	2	0	0	2	0	2	2	0	0	0	0	2	2	0	2	2	0	2	0	0	0	2	0	0	2	0
Icr_12573	2	0	45.21	2	0	2	0	0	2	2	0	2	0	0	2	2	0	2	0	2	2	0	2	2	0	0	2	0	2	2	0	0	0	0	2	2	0	2	2	0	2	0	0	0	2	0	0	2	0
Icr_5647	2	0	45.21	3	0	2	0	0	2	2	0	2	0	0	2	2	0	2	0	2	2	0	2	2	0	0	2	0	2	2	0	0	0	0	2	2	0	2	2	0	2	0	0	0	2	0	0	2	0
Icr_18999	2	0	45.21	2	0	2	0	0	2	2	0	2	0	0	2	2	0	2	0	2	2	0	2	2	0	0	2	0	2	2	0	0	0	0	2	2	0	2	2	0	2	0	0	0	2	0	0	2	0
Icr_20126	2	0.74	45.95	3	0	2	0	0	2	0	0	2	0	0	2	2	0	2	0	2	2	0	2	2	2	0	2	2	2	2	0	0	0	0	2	2	0	2	2	0	2	0	0	0	2	0	0	0	0
Icr_6151	2	2.1	48.05	3	0	2	0	0	0	0	0	2	0	0	2	2	0	2	0	2	2	0	2	2	2	0	2	0	2	2	0	0	0	0	2	2	0	2	0	0	2	0	0	0	2	0	0	2	0
Icr_7884	2	0	48.05	1	0	2	0	0	0	0	0	2	0	0	2	2	0	2	0	2	2	0	2	2	2	0	2	0	2	2	0	0	0	0	2	2	0	2	0	0	2	0	0	0	2	0	0	2	0
Icr_3485	2	0	48.05	1	0	2	0	0	0	0	0	2	0	0	2	2	0	2	0	2	2	0	2	2	2	0	2	0	2	2	0	0	0	0	2	2	0	2	0	0	2	0	0	0	2	0	0	2	0
Icr_19295	2	0	48.05	3	0	2	0	0	0	0	0	2	0	0	2	2	0	2	0	2	2	0	2	2	2	0	2	0	2	2	0	0	0	0	2	2	0	2	0	0	2	0	0	0	2	0	0	2	0
Icr_11298	2	0.64	48.69	2	0	2	0	0	0	0	0	2	0	0	2	2	0	2	0	2	2	0	2	2	2	0	2	0	2	2	0	0	0	0	2	2	0	2	2	0	2	0	0	0	2	0	0	2	0
Icr_11552	2	0.84	49.53	2	0	2	0	0	0	0	0	2	0	0	2	2	0	2	0	2	2	0	2	2	2	0	2	0	2	2	0	0	0	0	2	2	0	2	2	0	2	0	0	0	2	0	0	2	0
Icr_8958	2	0.45	49.98	2	0	2	0	0	0	2	0	2	0	0	2	2	0	2	0	2	2	0	2	2	2	0	2	0	2	2	0	0	0	0	2	2	0	2	2	0	2	0	0	0	2	0	0	2	0
Icr_7387	2	0.65	50.63	2	0	2	0	0	0	2	0	2	0	0	2	2	0	2	0	2	2	0	2	2	2	0	2	2	2	2	0	0	0	0	2	2	0	2	2	0	2	0	0	0	2	0	0	2	0
Icr_10077	2	0	50.63	2	0	2	0	0	0	2	0	2	0	0	2	2	0	2	0	2	2	0	2	2	2	0	2	2	2	2	0	0	0	0	2	2	0	2	2	0	2	0	0	0	2	0	0	2	0
Icr_4714	2	0.15	50.78	2	0	2	0	0	0	2	0	2	0	0	2	2	0	2	0	2	2	0	2	2	2	0	2	2	2	2	0	0	0	0	2	2	0	2	2	0	2	0	0	0	2	0	0	2	0
Icr_872	2	0.46	51.24	2	0	2	0	0	0	2	0	2	0	0	2	2	0	2	0	2	2	0	2	2	2	0	2	2	2	2	0	0	0	0	2	2	0	2	2	0	2	0	0	0	2	0	0	2	0
Icr_3454	2	0	51.24	2	0	2	0	0	0	2	0	2	0	0	2	2	0	2	0	2	2	0	2	2	2	0	2	2	2	2	0	0	0	0	2	2	0	2	2	0	2	0	0	0	2	0	0	2	0
Icr_20524	2	1.88	53.12	2	0	2	0	0	0	2	0	2	0	0	2	2	0	2	0	2	2	0	2	2	2	0	2	2	2	2	0	0	0	0	2	2	0	2	2	0	2	0	0	0	2	0	0	2	0
Icr_12809	2	0.63	53.75	1	0	2	0	0	0	2	0	2	0	0	2	2	0	2	0	2	2	0	2	2	2	0	2	2	2	2	0	0	0	0	2	2	0	2	0	0	2	0	0	0	2	0	0	2	0
Icr_17949	2	0	53.75	3	0	2	0	0	0	2	0	2	0	0	2	2	0	2	0	2	2	0	2	2	2	0	2	2	2	2	0	0	0	0	2	2	0	2	0	0	2	0	0	0	2	0	0	2	0
Icr_21708	2	0.37	54.12	2	0	2	0	0	0	2	0	2	0	0	2	2	0	2	0	2	2	2	2	2	2	0	2	2	2	2	0	0	0	0	2	2	0	2	0	0	2	0	0	0	2	0	0	2	0
Icr_14522	2	2.93	57.05	2	0	2	0	0	0	2	0	2	0	0	2	2	0	2	0	2	2	2	2	2	2	0	2	2	2	2	0	0	0	0	2	2	0	2	0	0	2	0	0	0	2	0	0	2	0
Icr_1003	2	3.75	60.8	2	0	2	0	0	0	2	0	2	0	0	2	2	0	2	0	2	2	2	0	0	2	0	2	0	2	2	0	0	0	0	2	2	2	2	0	0	2	0	0	0	2	0	0	2	0
Icr_16593	2	2.95	63.75	2	0	2	0	0	0	2	0	2	0	0	2	2	0	2	0	2	2	2	0	0	2	0	2	0	2	2	0	0	0	0	2	2	2	2	0	0	2	0	0	0	2	0	0	2	0
Icr_21321	2	0.29	64.04	2	0	2	0	0	0	2	0	2	0	0	2	2	0	2	0	2	2	2	0	0	2	0	2	0	2	2	0	0	0	0	2	2	2	2	0	0	2	0	0	0	2	0	0	2	0
Icr_19513	2	0.3	64.34	2	0	2	0	0	0	2	0	2	0	0	2	2	0	2	0	2	2	2	0	0	2	0	2	0	2	2	0	0	0	0	2	2	2	2	0	0	2	0	0	0	2	0	0	2	0
Icr_644	2	0.6	64.94	1	0	2	0	0	0	2	0	2	0	0	2	2	0	2	0	2	2	2	0	0	2	0	2	0	2	2	0	0	0	0	2	2	2	2	0	0	2	0	0	0	2	0	0	2	0
Icr_2584	2	0	64.94	2	0	2	0	0	0	2	0	2	0	0	2	2	0	2	0	2	2	2	0	0	2	0	2	0	2	2	0	0	0	0	2	2	2	2	0	0	2	0	0	0	2	0	0	2	0
Icr_55	2	0.41	65.35	1	0	2	0	0	0	2	0	2	0	0	2	2	0	2	0	2	2	2	0	0	2	0	2	2	2	2	0	0	0	0	2	2	2	2	0	0	2	0	0	0	2	0	0	2	0
Icr_20058	2	0	65.35	1	0	2	0	0	0	2	0	2	0	0	2	2	0	2	0	2	2	2	0	0	2	0	2	2	2	2	0	0	0	0	2	2	2	2	0	0	2	0	0	0	2	0	0	2	0
Icr_13555	2	0.92	66.27	1	0	2	0	0	0	2	0	2	0	0	2	2	0	2	0	2	2	2	0	0	2	0	2	2	2	2	0	0	0	0	2	2	2	2	2	0	2	0	0	0	2	2	2	2	0
Icr_16246	2	0.36	66.63	1	0	2	0	0	0	2	0	2	0	0	2	2	0	2	0	2	2	2	0	0	2	0	2	2	2	2	0	0	0	0	2	2	2	2	2	0	2	0	0	0	2	2	2	2	0
Icr_5239	2	0.72	67.35	1	0	2	0	0	0	2	0	2	0	0	2	2	0	2	0	2	2	2	0	0	2	0	2	0	2	2	0	0	0	0	2	2	2	2	0	0	2	0	0	0	2	2	2	0	0
Icr_20804	2	1.56	68.91	1	0	2	0	0	0	2	0	2	0	0	2	2	0	2	0	2	2	2	0	0	2	0	2	2	2	2	0	0	0	0	2	2	2	2	2	0	2	0	0	0	2	2	2	0	0
Icr_13231	2	0.89	69.8	1	0	2	0	0	0	2	0	2	0	0	2	2	0	2	0	2	2	2	0	0	2	0	2	2	2	2	0	0	0	0	2	2	2	2	2	0	2	0	0	0	2	2	2	0	0
Icr_14938	2	0	69.8	2	0	2	0	0	0	2	0	2	0	0	2	2	0	2	0	2	2	2	0	0	2	0	2	2	2	2	0	0	0	0	2	2	2	2	2	0	2	0	0	0	2	2	2	0	0
Icr_3579	2	0	69.8	1	0	2	0	0	0	2	0	2	0	0	2	2	0	2	0	2	2	2	0	0	2	0	2	2	2	2	0	0	0	0	2	2	2	2	2	0	2	0	0	0	2	2	2	0	0
Icr_11985	2	0	69.8	2	0	2	0	0	0	2	0	2	0	0	2	2	0	2	0	2	2	2	0	0	2	0	2	2	2	2	0	0	0	0	2	2	2	2	2	0	2	0	0	0	2	2	2	0	0
Icr_4910	2	0.41	70.21	1	0	2	0	0	0	2	0	2	0	0	2	2	0	2	0	2	2	2	0	0	2	0	2	2	2	2	0	0	0	0	2	2	2	2	2	0	2	0	0	0	2	2	2	0	0
Icr_1146	2	5.85	76.06	1	0	2	0	0	0	2	0	2	0	0	2	2	0	2	0	2	2	2	0	0	2	0	2	2	2	2	0	0	0	0	2	2	2	2	2	0	2	0	0	0	2	2	2	0	0
Icr_17742	2	0.55	76.61	1	0	2	0	0	0	2	0	2	0	0	2	2	0	2	0	2	2	2	0	0	2	0	2	2	2	2	0	0	0	0	2	2	2	2	2	0	2	0	0	0	2	2	2	0	0
Icr_763	2	0	76.61	1	0	2	0	0	0	2	0	2	0	0	2	2	0	2	0	2	2	2	0	0	2	0	2	2	2	2	0	0	0	0	2	2	2	2	2	0	2	0	0	0	2	2	2	0	0
Icr_14786	2	0	76.61	1	0	2	0	0	0	2	0	2	0	0	2	2	0	2	0	2	2	2	0	0	2	0	2	2	2	2	0	0	0	0	2	2	2	2	2	0	2	0	0	0	2	2	2	0	0
Icr_12497	2	0.74	77.35	1	0	2	0	0	0	2	0	2	0	0	2	2	0	2	0	2	2	2	0	0	2	0	2	2	2	2	0	0	0	0	2	2	2	2	2	0	2	0	0	0	2	2	2	0	0
Icr_10001	2	2.97	80.32	1	0	2	0	0	0	2	0	2	0	0	2	2	0	2	0	2	2	2	0	0	2	0	2	2	2	2	0	0	0	0	2	2	2	2	2	0	2	0	2	0	2	2	2	0	0
Icr_1072	2	0.74	81.06	1	0	2	0	0	0	2	0	2	0	0	2	2	0	2	0	2	2	2	0	0	2	0	2	2	2	2	0	0	0	0	2	2	2	2	2	0	2	0	2	0	2	2	2	0	0
Icr_15110	2	0.44	81.5	2	0	2	0	0	0	2	0	2	0	0	2	2	0	2	0	2	2	2	0	0	2	0	2	2	2	2	0	0	0	0	2	2	2	2	2	0	2	0	2	0	2	2	2	0	0
Icr_1791	2	0.31	81.81	1	0	2	0	0	0	2	0	2	0	0	2	2	0	2	0	2	2	2	0	0	2	0	2	0	2	2	0	0	0	0	2	2	2	2	2	0	2	0	2	0	2	2	2	0	0
Icr_21582	2	0.31	82.12	1	0	2	0	0	0	2	0	2	0	0	2	2	0	2	0	2	2	2	0	0	2	0	2	2	2	2	0	0	0	0	2	2	2	2	2	0	2	0	2	0	2	2	2	0	0
Icr_17239	2	0.31	82.43	1	0	2	0	0	0	2	0	2	0	0	2	2	0	2	0	2	2	2	0	0	2	0	2	2	2	2	0	0	0	0	2	2	2	2	2	0	2	0	2	0	2	2	2	0	0
Icr_5994	2	0	82.43	1	0	2	0	0	0	2	0	2	0	0	2	2	0	2	0	2	2	2	0	0	2	0	2	2	2	2	0	0	0	0	2	2	2	2	2	0	2	0	2	0	2	2	2	0	0
Icr_119	2	0	82.43	1	0	2	0	0	0	2	0	2	0	0	2	2	0	2	0	2	2	2	0	0	2	0	2	2	2	2	0	0	0	0	2	2	2	2	2	0	2	0	2	0	2	2	2	0	0
Icr_19242	2	1.54	83.97	2	0	2	0	0	0	0	0	2	0	0	2	2	0	2	0	2	2	2	0	0	2	0	2	2	2	2	0	0	0	0	2	2	2	2	0	0	2	0	2	0	2	2	2	0	0
Icr_1785	2	1.81	85.78	1	0	2	0	0	0	2	0	2	0	0	2	2	0	2	0	2	2	2	0	0	2	0	2	2	2	2	0	0	0	0	2	2	2	2	2	0	2	0	2	0	2	2	2	0	0
Icr_13204	2	0	85.78	2	0	2	0	0	0	2	0	2	0	0	2	2	0	2	0	2	2	2	0	0	2	0	2	2	2	2	0	0	0	0	2	2	2	2	2	0	2	0	2	0	2	2	2	0	0
Icr_8606	2	0.49	86.27	1	0	2	0	0	0	2	0	2	0	0	2	2	0	2	0	2	2	2	0	0	2	0	2	0	2	2	0	0	0	0	2	2	2	2	2	0	2	0	2	2	0	2	2	0	0
Icr_14715	2	0	86.27	2	0	2	0	0	0	2	0	2	0	0	2	2	0	2	0	2	2	2	0	0	2	0	2	0	2	2	0	0	0	0	2	2	2	2	2	0	2	0	2	2	0	2	2	0	0
Icr_16767	2	2.11	88.38	1	0	2	0	0	0	0	0	2	0	0	2	2	0	2	0	2	2	2	0	0	2	0	2	0	2	2	0	0	0	0	2	2	2	2	2	0	2	0	2	2	0	0	0	0	2
Icr_1652	2	0	88.38	2	0	2	0	0	0	0	0	2	0	0	2	2	0	2	0	2	2	2	0	0	2	0	2	0	2	2	0	0	0	0	2	2	2	2	2	0	2	0	2	2	0	0	0	0	2
Icr_2504	2	0.8	89.18	1	0	2	0	0	0	2	0	2	0	0	2	2	0	2	0	2	2	2	0	0	2	0	2	0	2	2	0	0	0	0	2	2	2	2	2	0	2	0	2	2	0	0	0	0	2
Icr_13903	2	0.92	90.1	1	0	2	0	0	0	2	0	2	0	0	2	2	0	2	0	2	2	2	0	0	2	0	2	0	0	2	0	0	0	0	2	2	2	2	2	0	2	0	2	2	0	0	0	0	2
Icr_246	2	0.64	90.74	1	0	2	0	0	0	2	0	2	0	0	2	2	0	2	0	2	2	2	0	0	2	0	2	2	0	2	0	0	0	0	2	2	2	2	2	0	2	0	2	0	0	0	0	0	2
Icr_18590	2	1.22	91.96	2	0	2	0	0	0	2	0	2	0	0	2	2	0	2	0	2	2	2	0	0	2	0	2	2	0	2	0	0	2	0	2	2	2	2	2	0	2	0	2	0	0	0	0	0	2
Icr_2244	2	7.36	99.32	1	0	2	0	0	0	2	0	2	0	0	2	2	0	2	0	2	2	2	2	2	2	0	2	2	0	0	0	0	2	2	0	0	2	2	2	0	2	0	2	0	0	2	0	0	2
Icr_21172	2	0	99.32	1	0	2	0	0	0	2	0	2	0	0	2	2	0	2	0	2	2	2	2	2	2	0	2	2	0	0	0	0	2	2	0	0	2	2	2	0	2	0	2	0	0	2	0	0	2
Icr_5589	2	0.63	99.95	1	0	2	0	0	0	2	0	2	0	0	2	2	0	2	0	2	2	2	2	2	2	0	2	2	0	0	0	0	2	2	0	0	2	2	2	0	2	0	2	0	0	2	0	0	2
Icr_5852	2	1.52	101.47	1	0	2	0	0	0	2	0	2	0	0	2	2	0	2	0	2	2	2	2	2	2	0	2	0	0	0	0	0	2	2	0	0	2	2	2	0	0	0	2	0	0	2	0	0	2
Icr_12095	2	0.66	102.13	2	0	2	0	0	0	2	0	2	0	0	2	2	0	0	0	2	2	2	2	2	2	0	2	0	0	2	0	0	2	2	0	0	2	2	2	0	0	0	2	0	0	2	0	0	2
Icr_15637	2	0	102.13	2	0	2	0	0	0	2	0	0	0	0	0	2	0	0	0	0	2	0	0	0	0	0	0	0	0	2	0	0	2	0	0	0	0	0	2	0	0	0	2	0	0	2	0	0	2
Icr_1228	2	0	102.13	2	0	2	2	2	0	2	2	0	0	0	0	2	0	0	0	0	2	0	0	0	0	2	0	0	0	2	0	2	2	0	0	0	0	0	2	0	0	0	2	0	2	2	2	0	2
Icr_20125	2	2.89	105.02	3	0	2	2	2	0	0	0	0	0	0	0	0	0	0	0	0	2	0	0	0	0	0	0	0	0	2	0	2	0	0	0	0	0	0	2	0	0	0	2	0	2	0	0	0	2
Icr_568	2	0.69	105.71	2	0	2	0	2	0	0	0	0	0	0	0	0	0	0	0	0	2	0	0	2	0	0	0	0	0	0	0	2	0	0	0	0	0	0	2	0	0	0	2	0	2	0	0	0	0
Icr_8384	2	1.02	106.73	2	0	2	0	2	0	0	0	0	0	0	0	0	0	0	0	0	2	0	0	2	2	0	0	0	0	0	0	0	0	0	0	2	2	0	2	0	0	0	2	0	0	0	0	0	0
Icr_5390	2	1.66	108.39	1	0	2	0	0	0	0	0	0	0	0	0	2	0	0	0	0	2	0	2	2	2	0	2	0	0	0	0	0	0	2	0	2	2	2	2	0	0	0	2	2	0	0	0	0	0
Icr_10215	2	0	108.39	1	0	2	0	0	0	0	0	0	0	0	0	2	0	0	0	0	2	0	2	2	2	0	2	0	0	0	0	0	0	2	0	2	2	2	2	0	0	0	2	2	0	0	0	0	0
Icr_17295	2	2.09	110.48	2	0	2	0	0	0	0	0	2	0	0	2	2	0	0	0	2	2	2	2	2	2	0	2	0	0	0	0	0	2	2	2	2	2	2	2	0	0	0	2	2	0	0	0	0	0
Icr_21961	2	0.56	111.04	4	0	2	0	0	0	0	0	2	0	0	2	2	0	0	0	2	2	2	2	2	2	0	2	0	0	0	0	0	2	2	2	2	2	2	2	0	0	0	2	2	0	0	0	0	0
Icr_1139	2	0.66	111.7	3	0	2	0	0	0	0	0	2	0	0	2	2	0	2	0	2	2	2	2	2	2	0	2	0	0	0	0	0	2	2	2	2	2	2	2	0	0	0	2	2	0	0	0	0	0
Icr_20926	2	5.11	116.81	1	0	2	0	0	0	0	0	2	0	0	2	2	2	2	0	2	2	2	2	2	2	0	2	0	0	0	0	0	2	2	2	2	2	2	0	0	0	0	2	2	0	0	0	0	0
Icr_14416	2	0	116.81	1	0	2	0	0	0	0	0	2	0	0	2	2	2	2	0	2	2	2	2	2	2	0	2	0	0	0	0	0	2	2	2	2	2	2	0	0	0	0	2	2	0	0	0	0	0
Icr_1997	2	0	116.81	1	0	2	0	0	0	0	0	2	0	0	2	2	2	2	0	2	2	2	2	2	2	0	2	0	0	0	0	0	2	2	2	2	2	2	0	0	0	0	2	2	0	0	0	0	0
Icr_19050	2	0	116.81	1	0	2	0	0	0	0	0	2	0	0	2	2	2	2	0	2	2	2	2	2	2	0	2	0	0	0	0	0	2	2	2	2	2	2	0	0	0	0	2	2	0	0	0	0	0
Icr_17794	2	0	116.81	1	0	2	0	0	0	0	0	2	0	0	2	2	2	2	0	2	2	2	2	2	2	0	2	0	0	0	0	0	2	2	2	2	2	2	0	0	0	0	2	2	0	0	0	0	0
Icr_21983	2	0	116.81	1	0	2	0	0	0	0	0	2	0	0	2	2	0	2	0	2	2	2	2	2	2	0	2	0	0	0	0	0	2	2	2	2	2	2	0	0	0	0	2	2	0	0	0	0	0
Icr_10082	2	0	116.81	1	0	2	0	0	0	0	0	2	0	0	2	2	0	2	0	2	2	2	2	2	2	0	2	0	0	0	0	0	2	2	2	2	2	2	0	0	0	0	2	2	0	0	0	0	0
Icr_3005	2	0	116.81	2	0	2	0	0	0	0	0	2	0	0	2	2	2	2	0	2	2	2	2	2	2	0	2	0	0	0	0	0	2	2	2	2	2	2	0	0	0	0	2	2	0	0	0	0	0
Icr_1217	2	0	116.81	1	0	2	0	0	0	0	0	2	0	0	2	2	0	2	0	2	2	2	2	2	2	0	2	0	0	0	0	0	2	2	2	2	2	2	0	0	0	0	2	2	0	0	0	0	0
Icr_2004	2	0.9	117.71	3	0	2	0	0	0	2	0	2	0	0	2	2	2	2	0	2	2	2	2	2	2	0	2	0	0	0	0	0	2	2	2	2	2	2	2	0	0	0	2	2	0	0	0	0	0
Icr_1350	2	0.61	118.32	1	0	2	0	0	0	2	0	2	0	0	2	2	2	2	0	2	2	2	2	2	2	0	2	0	0	0	0	0	2	2	2	2	2	2	2	0	0	0	2	2	0	0	0	0	0
Icr_16760	2	0.98	119.3	1	0	2	0	0	0	2	0	2	0	0	2	2	2	2	0	2	2	2	2	2	2	0	2	2	0	0	0	0	2	2	2	2	2	2	2	0	0	0	2	2	0	0	0	0	0
Icr_18064	2	2.26	121.56	1	0	2	0	2	0	2	0	2	0	0	2	2	2	2	0	2	2	2	2	2	2	0	2	2	0	0	0	0	2	2	2	2	2	2	2	0	0	0	2	2	0	0	0	0	0
Icr_19927	2	0.82	122.38	1	0	2	0	2	0	2	0	2	0	0	2	2	2	2	0	2	2	2	2	2	2	0	2	2	0	0	0	0	2	2	2	2	2	2	2	0	0	0	2	2	0	0	0	0	0
Icr_17182	2	0	122.38	2	0	2	0	2	0	2	0	2	0	0	2	2	2	2	0	2	2	2	2	2	2	0	2	2	0	0	0	0	2	2	2	2	2	2	2	0	0	0	2	2	0	0	0	0	0
Icr_12139	2	0	122.38	1	0	2	0	2	0	2	0	2	0	0	2	2	2	2	0	2	2	2	2	2	2	0	2	2	0	0	0	0	2	2	2	2	2	2	2	0	0	0	2	2	0	0	0	0	0
Icr_8894	2	1.03	123.41	3	0	2	0	2	0	0	0	2	0	0	2	2	2	2	0	2	2	2	2	2	2	0	2	2	0	0	0	0	2	2	2	2	2	2	2	0	0	0	2	2	0	0	0	0	0
Icr_3227	2	0.98	124.39	2	0	2	0	0	0	0	0	2	0	0	2	2	2	2	0	2	2	2	2	2	2	0	2	2	0	0	0	0	2	2	2	2	2	2	2	0	0	0	2	2	0	0	0	0	0
Icr_21584	2	0.93	125.32	2	0	2	0	0	0	0	0	2	0	0	2	2	2	2	0	2	2	2	2	2	2	0	2	2	0	0	0	0	2	2	2	2	2	2	2	0	0	0	2	2	0	0	0	0	0
Icr_6576	2	0	125.32	3	0	2	0	0	0	0	0	2	0	0	2	2	2	2	0	2	2	2	2	2	2	0	2	2	0	0	0	0	2	2	2	2	2	2	2	0	0	0	2	2	0	0	0	0	0
Icr_15335	2	0.43	125.75	1	0	2	0	0	0	0	0	2	0	0	2	2	2	2	0	2	2	2	2	2	2	0	2	0	0	0	0	0	2	2	2	2	2	2	2	0	0	0	2	2	0	0	0	0	0
Icr_14051	2	0	125.75	1	0	2	0	0	0	0	0	2	0	0	2	2	2	2	0	2	2	2	2	2	2	0	2	0	0	0	0	0	2	2	2	2	2	2	2	0	0	0	2	2	0	0	0	0	0
Icr_21136	2	0	125.75	1	0	2	0	0	0	0	0	2	0	0	2	2	2	2	0	2	2	2	2	2	2	0	2	0	0	0	0	0	2	2	2	2	2	2	2	0	0	0	2	2	0	0	0	0	0
Icr_16146	2	0	125.75	1	0	2	0	0	0	0	0	2	0	0	2	2	2	2	0	2	2	2	2	2	2	0	2	0	0	0	0	0	2	2	2	2	2	2	2	0	0	0	2	2	0	0	0	0	0
Icr_20094	2	0.43	126.18	2	0	2	0	0	0	2	0	2	0	0	2	2	2	2	0	2	2	2	2	2	2	0	2	0	0	0	0	0	2	2	2	2	2	2	2	0	0	0	2	2	0	0	0	0	0
Icr_2223	2	0.61	126.79	1	0	2	0	0	0	0	0	2	0	0	2	2	2	2	0	2	2	2	2	2	2	0	2	0	0	0	0	0	2	2	2	2	2	2	2	0	0	0	2	2	0	0	0	0	0
Icr_202	2	1.23	128.02	1	0	2	0	0	0	0	0	2	0	0	2	2	2	2	0	2	2	2	2	2	2	0	2	0	0	0	0	0	2	2	2	2	2	2	2	0	0	0	2	2	0	0	0	0	0
Icr_16402	2	0	128.02	1	0	2	0	0	0	0	0	2	0	0	2	2	2	2	0	2	2	2	2	2	2	0	2	0	0	0	0	0	2	2	2	2	2	2	2	0	0	0	2	2	0	0	0	0	0
Icr_11873	2	0	128.02	1	0	2	0	0	0	0	0	2	0	0	2	2	2	2	0	2	2	2	2	2	2	0	2	0	0	0	0	0	2	2	2	2	2	2	2	0	0	0	2	2	0	0	0	0	0
Icr_14493	2	0	128.02	2	0	2	0	0	0	0	0	2	0	0	2	2	2	2	0	2	2	2	2	2	2	0	2	0	0	0	0	0	2	2	2	2	2	2	2	0	0	0	2	2	0	0	0	0	0
Icr_11321	2	0	128.02	2	0	2	0	0	0	0	0	2	0	0	2	2	2	2	0	2	2	2	2	2	2	0	2	0	0	0	0	0	2	2	2	2	2	2	2	0	0	0	2	2	0	0	0	0	0
Icr_13209	2	0.29	128.31	3	0	2	0	0	0	2	0	2	0	0	2	2	2	2	0	2	2	2	2	2	2	0	2	0	0	0	0	0	2	2	2	2	2	2	2	0	0	0	2	2	0	0	0	0	0
Icr_17658	2	2.6	130.91	1	0	2	0	0	0	2	0	2	0	0	2	2	2	2	0	2	2	2	2	2	2	0	2	0	0	0	0	0	2	2	2	2	2	2	2	0	0	0	2	2	0	0	0	0	0
Icr_18042	2	0	130.91	1	0	2	0	0	0	2	0	2	0	0	2	2	2	2	0	2	2	2	2	2	2	0	2	0	0	0	0	0	2	2	2	2	2	2	2	0	0	0	2	2	0	0	0	0	0
Icr_20734	2	2.6	133.51	1	0	2	0	0	0	0	0	2	0	0	2	0	2	2	0	2	2	2	2	2	2	0	2	0	0	0	0	0	2	2	2	2	2	2	2	0	0	0	2	2	0	0	0	0	0
Icr_2762	2	0	133.51	2	0	2	0	0	0	0	0	2	0	0	2	0	2	2	0	2	2	2	2	2	2	0	2	0	0	0	0	0	2	2	2	2	2	2	2	0	0	0	2	2	0	0	0	0	0
Icr_2761	2	0	133.51	2	0	2	0	0	0	0	0	2	0	0	2	0	2	2	0	2	2	2	2	2	2	0	2	0	0	0	0	0	2	2	2	2	2	2	2	0	0	0	2	2	0	0	0	0	0
Icr_5617	2	0	133.51	3	0	2	0	0	0	0	0	2	0	0	2	0	2	2	0	2	2	2	2	2	2	0	2	0	0	0	0	0	2	2	2	2	2	2	2	0	0	0	2	2	0	0	0	0	0
Icr_1505	2	0	133.51	1	0	2	0	0	0	0	0	2	0	0	2	0	2	2	0	2	2	2	2	2	2	0	2	0	0	0	0	0	2	2	2	2	2	2	2	0	0	0	2	2	0	0	0	0	0
Icr_15061	2	0	133.51	1	0	2	0	0	0	0	0	2	0	0	2	0	2	2	0	2	2	2	2	2	2	0	2	0	0	0	0	0	2	2	2	2	2	2	2	0	0	0	2	2	0	0	0	0	0
Icr_5680	2	0	133.51	1	0	2	0	0	0	0	0	2	0	0	2	2	2	2	0	2	2	2	2	2	2	0	2	0	0	0	0	0	2	2	2	2	2	2	2	0	0	0	2	2	0	0	0	0	0
Icr_16723	2	0.92	134.43	1	0	2	0	0	0	0	0	2	0	0	2	0	2	2	0	2	2	2	2	2	2	0	2	0	0	0	0	0	2	2	2	2	2	2	2	0	0	0	2	2	0	0	0	0	0
Icr_12093	2	24.88	159.31	1	0	2	0	0	0	0	0	2	0	0	2	0	2	0	2	2	2	2	2	2	2	2	2	2	2	2	0	0	2	2	0	2	2	2	2	2	0	0	2	2	0	0	0	0	0
Icr_258	2	0	159.31	1	0	2	0	0	0	0	0	2	0	0	2	0	2	0	2	2	2	2	2	2	2	2	2	2	2	2	0	0	2	2	0	2	2	2	2	2	0	0	2	2	0	0	0	0	0
Icr_15946	2	0.99	160.3	1	0	2	0	0	0	0	0	2	0	0	2	0	2	0	2	2	2	2	2	2	2	2	2	0	2	2	0	0	2	2	0	2	2	2	2	2	0	0	2	2	0	0	0	0	0
Icr_2114	2	0	160.3	1	0	2	0	0	0	0	0	2	0	0	2	0	2	0	2	2	2	2	2	2	2	2	2	0	2	2	0	0	2	2	0	2	2	2	2	2	0	0	2	2	0	0	0	0	0
Icr_21272	2	0.96	161.26	1	0	2	0	0	0	0	2	2	0	0	2	0	2	0	2	2	2	2	2	2	2	2	2	0	2	2	0	0	2	2	0	2	2	2	2	2	0	0	2	2	0	0	0	0	0
Icr_20268	2	1.79	163.05	1	0	2	0	0	0	0	2	2	0	0	2	0	2	0	2	2	2	2	2	2	2	2	2	0	2	2	0	0	2	2	0	2	2	2	2	2	0	0	2	2	0	0	0	0	0
Icr_4440	2	1.71	164.76	1	0	2	0	0	0	0	2	2	0	0	2	0	2	0	2	2	2	2	2	2	2	2	2	0	2	2	0	0	2	2	0	2	2	2	0	2	0	0	2	2	0	0	0	0	0
Icr_11967	2	1.13	165.89	1	0	2	0	0	0	2	2	2	0	0	2	0	2	0	2	2	2	2	2	2	2	2	2	0	2	2	0	0	2	2	0	2	2	2	0	2	0	0	2	2	0	0	0	0	0
Icr_6551	2	1.34	167.23	1	0	2	0	0	0	2	2	2	0	2	2	0	2	0	2	2	2	2	2	2	2	2	2	0	2	2	0	0	2	2	0	2	2	2	2	2	0	0	2	2	0	0	0	0	0
Icr_18826	2	0.58	167.81	2	0	2	0	0	0	0	2	2	0	2	2	0	2	0	2	2	2	2	2	2	2	2	2	0	2	2	0	0	2	2	0	2	2	2	2	2	0	0	2	2	0	0	0	0	0
Icr_3397	2	0.33	168.14	1	0	2	0	0	0	0	2	2	0	0	2	0	2	0	2	2	2	2	2	2	2	2	2	0	2	2	0	0	2	2	0	2	2	2	2	2	0	0	2	2	0	0	0	0	0
Icr_6502	2	0.52	168.66	1	0	2	0	0	0	2	2	2	0	0	2	0	2	0	2	2	2	2	2	2	2	2	2	0	2	2	0	0	2	2	0	2	2	2	2	2	0	0	2	2	0	0	0	0	0
Icr_6226	2	0	168.66	1	0	2	0	0	0	2	2	2	0	0	2	0	2	0	2	2	2	2	2	2	2	2	2	0	2	2	0	0	2	2	0	2	2	2	2	2	0	0	2	2	0	0	0	0	0
Icr_1262	2	0.39	169.05	1	0	2	0	0	0	2	2	2	0	0	2	0	2	0	2	2	2	2	2	2	2	2	2	0	2	2	0	0	2	2	0	2	2	2	2	2	0	0	2	2	0	0	0	0	0
Icr_7687	2	2.54	171.59	1	0	2	2	2	0	0	2	0	0	0	2	0	2	0	2	2	2	2	2	2	2	2	2	0	2	2	0	0	2	2	0	2	2	2	0	2	0	0	2	2	0	0	0	0	0
Icr_464	2	0.61	172.2	1	0	2	2	2	0	0	2	0	0	0	2	0	2	0	2	2	2	2	2	2	2	2	2	0	2	2	0	0	2	2	0	0	2	2	0	2	0	0	2	2	0	0	0	0	0
Icr_252	2	0.38	172.58	1	0	2	2	2	0	0	2	0	0	0	2	0	2	0	2	2	2	2	2	2	2	2	2	0	2	2	0	0	2	2	0	0	2	2	0	2	0	0	2	2	0	0	0	0	0
Icr_20504	2	0	172.58	1	0	2	2	2	0	0	2	0	0	0	2	0	2	0	2	2	2	2	2	2	2	2	2	0	2	2	0	0	2	2	0	0	2	2	0	2	0	0	2	2	0	0	0	0	0
Icr_2441	2	0.31	172.89	1	0	2	2	2	0	0	2	0	0	0	2	0	2	0	2	2	2	2	2	2	2	2	2	0	2	2	0	0	2	2	0	0	2	2	0	2	0	0	2	2	0	0	0	0	0
Icr_3124	2	0	172.89	1	0	2	2	2	0	0	2	0	0	0	2	0	2	0	2	2	2	2	2	2	2	2	2	0	2	2	0	0	2	2	0	0	2	2	0	2	0	0	2	2	0	0	0	0	0
Icr_5653	2	0	172.89	1	0	2	2	2	0	0	2	0	0	0	2	0	2	0	2	2	2	2	2	2	2	2	2	0	2	2	0	0	2	2	0	0	2	2	0	2	0	0	2	2	0	0	0	0	0
Icr_20911	2	0	172.89	1	0	2	2	2	0	0	2	0	0	0	2	0	2	0	2	2	2	2	2	2	2	2	2	0	2	2	0	0	2	2	0	0	2	2	0	2	0	0	2	2	0	0	0	0	0
Icr_18616	2	0	172.89	1	0	2	2	2	0	0	2	0	0	0	2	0	2	0	2	2	2	2	2	2	2	2	2	0	2	2	0	0	2	2	0	0	2	2	0	2	0	0	2	2	0	0	0	0	0
Icr_1221	2	0	172.89	1	0	2	2	2	0	0	2	0	0	0	2	0	2	0	2	2	2	2	2	2	2	2	2	0	2	2	0	0	2	2	0	0	2	2	0	2	0	0	2	2	0	0	0	0	0
Icr_13889	2	1.31	174.2	1	0	2	2	2	0	0	2	0	0	0	0	0	2	0	2	2	2	2	2	2	2	2	2	0	2	2	0	0	2	2	0	0	2	2	0	2	0	0	2	2	0	0	0	0	0
Icr_7260	2	0.57	174.77	1	0	2	2	2	0	0	2	0	0	0	0	0	2	0	2	2	2	2	2	2	2	2	2	0	2	2	0	0	2	2	0	0	2	2	0	2	0	0	2	2	0	0	0	0	0
Icr_15173	2	0.41	175.18	3	0	2	2	2	0	0	2	0	0	0	0	0	2	0	2	2	2	2	2	2	2	2	2	0	2	2	0	0	2	2	0	0	2	2	0	2	0	0	2	2	0	0	0	0	0
Icr_133	2	0.29	175.47	2	0	2	2	2	0	0	2	0	0	0	0	0	2	0	2	2	2	2	2	2	2	2	2	2	2	2	0	0	2	2	0	0	2	2	0	2	0	0	2	2	0	0	0	0	0
Icr_3355	2	0.31	175.78	2	0	2	2	2	0	0	2	0	0	0	0	0	2	0	2	2	2	2	2	2	2	2	2	2	2	2	0	0	2	2	0	0	2	2	0	2	0	0	2	2	0	0	0	0	0
Icr_13899	2	0.31	176.09	2	0	2	2	2	0	0	2	0	0	0	0	0	2	0	2	2	2	2	2	2	2	2	2	2	2	2	0	0	2	2	0	0	2	2	0	2	0	0	2	2	0	0	0	0	0
Icr_771	2	1.35	177.44	1	0	2	2	2	0	0	2	0	0	0	0	0	2	0	2	2	2	2	2	2	0	2	2	2	2	2	0	0	2	2	0	0	2	2	0	2	0	0	2	2	0	0	0	0	0
Icr_1224	2	0	177.44	3	0	2	2	2	0	0	2	0	0	0	0	0	2	0	2	2	2	2	2	2	0	2	2	2	2	2	0	0	2	2	0	0	2	2	0	2	0	0	2	2	0	0	0	0	0
Icr_8745	2	0	177.44	2	0	2	2	2	0	0	2	0	0	0	0	0	2	0	2	2	2	2	2	2	0	2	2	2	2	2	0	0	2	2	0	0	2	2	0	2	0	0	2	2	0	0	0	0	0
Icr_17609	2	1.12	178.56	3	0	2	2	2	0	0	2	0	0	0	0	0	2	0	2	2	2	2	2	2	0	2	2	2	2	2	0	0	2	2	0	0	2	2	0	2	0	0	2	2	0	0	0	0	0
Icr_15454	2	1.39	179.95	2	0	2	2	2	0	0	2	0	0	0	0	0	2	0	2	2	2	2	2	2	0	2	2	2	2	2	0	0	2	2	0	0	2	2	0	0	0	0	2	2	0	0	0	0	0
Icr_170	2	0	179.95	3	0	2	2	2	0	0	2	0	0	0	0	0	2	0	2	2	2	2	2	2	0	2	2	2	2	2	0	0	2	2	0	0	2	2	0	0	0	0	2	2	0	0	0	0	0
Icr_5524	2	1.31	181.26	3	0	2	2	2	0	0	2	0	0	2	0	0	2	0	2	2	2	2	2	2	0	2	2	2	2	2	0	0	2	2	0	0	2	2	0	0	0	0	2	2	0	0	0	0	0
Icr_5523	2	2.04	183.3	1	0	2	2	2	0	0	2	0	0	2	0	0	2	0	2	2	2	2	2	2	0	2	2	2	2	2	0	0	2	2	0	0	2	2	0	0	0	0	2	2	0	0	0	0	0
Icr_10811	2	4.33	187.63	1	0	2	2	2	0	0	2	0	0	0	0	0	2	0	2	2	2	2	2	2	2	2	2	0	2	2	0	0	2	2	0	0	2	2	0	2	0	0	2	2	0	0	0	0	0
Icr_11707	2	0	187.63	1	0	2	2	2	0	0	2	0	0	0	0	0	2	0	2	2	2	2	2	2	2	2	2	0	2	2	0	0	2	2	0	0	2	2	0	2	0	0	2	2	0	0	0	0	0
Icr_583	2	0	187.63	1	0	2	2	2	0	0	2	0	0	0	0	0	2	0	2	2	2	2	2	2	2	2	2	0	2	2	0	0	2	2	0	0	2	2	0	2	0	0	2	2	0	0	0	0	0
Icr_595	2	0.6	188.23	1	0	2	2	2	0	0	2	0	0	0	0	0	2	0	2	2	2	2	2	2	2	2	2	2	2	2	0	0	2	2	0	0	2	2	0	2	0	0	2	2	0	0	0	0	0
Icr_15597	2	0	188.23	1	0	2	2	2	0	0	2	0	0	0	0	0	2	0	2	2	2	2	2	2	2	2	2	2	2	2	0	0	2	2	0	0	2	2	0	2	0	0	2	2	0	0	0	0	0
Icr_2329	2	0	188.23	1	0	2	2	2	0	0	2	0	0	0	0	0	2	0	2	2	2	2	2	2	2	2	2	2	2	2	0	0	2	2	0	0	2	2	0	2	0	0	2	2	0	0	0	0	0
Icr_10309	2	10.59	198.82	1	0	2	2	2	0	0	2	0	0	0	0	0	2	0	2	2	2	2	2	2	0	2	2	0	2	2	0	0	2	2	0	0	2	2	0	0	0	0	2	2	0	0	0	0	0
Icr_18389	2	0	198.82	1	0	2	2	2	0	0	2	0	0	0	0	0	2	0	2	2	2	2	2	2	0	2	2	0	2	2	0	0	2	2	0	0	2	2	0	0	0	0	2	2	0	0	0	0	0
Icr_9706	2	5.02	203.84	1	0	2	2	2	0	0	2	0	0	0	0	0	2	0	2	2	2	0	2	2	0	2	2	0	2	2	0	0	2	2	0	0	2	2	0	0	0	0	2	2	0	2	2	0	0
Icr_3541	2	0.94	204.78	1	0	2	2	2	0	0	2	0	0	0	0	0	2	0	2	2	2	2	2	2	0	2	2	0	2	2	0	0	0	2	0	0	2	2	0	0	0	0	2	2	0	2	2	0	0
Icr_20513	2	0.73	205.51	3	0	2	2	2	0	0	2	0	0	2	0	0	2	0	2	2	2	2	2	2	0	2	2	0	2	2	0	0	0	2	0	0	2	2	0	0	0	0	2	2	0	2	2	0	0
Icr_13623	2	1.8	207.31	1	0	2	2	2	0	0	2	0	0	2	0	0	2	0	2	2	2	2	2	2	0	2	2	2	2	2	0	0	0	2	0	0	2	2	0	0	0	0	2	2	0	0	0	0	0
Icr_21969	2	0.35	207.66	2	0	2	2	2	0	0	2	0	0	2	0	0	2	0	2	2	2	2	2	2	0	2	2	2	2	2	0	0	0	2	0	0	2	2	0	0	0	0	2	2	0	0	0	0	0
Icr_6944	2	0	207.66	1	0	2	2	2	0	0	2	0	0	2	0	0	2	0	2	2	2	2	2	2	0	2	2	2	2	2	0	0	0	2	0	0	2	2	0	0	0	0	2	2	0	0	0	0	0
Icr_839	2	0.64	208.3	2	0	2	2	2	0	0	2	0	0	2	0	0	2	0	2	2	2	2	2	2	0	2	2	2	2	2	0	0	0	2	0	0	2	2	0	0	0	0	2	2	0	0	0	0	2
Icr_13104	2	3.9	212.2	1	0	2	2	2	2	0	2	0	2	2	0	0	2	0	2	2	2	2	2	2	0	2	0	0	2	2	0	0	0	2	0	0	2	2	0	0	0	0	2	2	0	2	0	0	2
Icr_8335	2	0	212.2	1	0	2	2	2	2	0	2	0	2	2	0	0	2	0	2	2	2	2	2	2	0	2	0	0	2	2	0	0	0	2	0	0	2	2	0	0	0	0	2	2	0	2	0	0	2
Icr_15682	2	0	212.2	1	0	2	2	2	2	0	2	0	2	2	0	0	2	0	2	2	2	2	2	2	0	2	0	0	2	2	0	0	0	2	0	0	2	2	0	0	0	0	2	2	0	2	0	0	2
Icr_6008	2	0.68	212.88	1	0	2	2	2	2	0	2	0	2	2	0	0	2	0	2	2	2	2	2	2	0	2	0	0	2	2	0	0	0	2	0	0	2	2	0	0	0	0	2	2	0	2	2	0	2
Icr_14534	2	0	212.88	1	0	2	2	2	2	0	2	0	2	2	0	0	2	0	2	2	2	2	2	2	0	2	0	0	2	2	0	0	0	2	0	0	2	2	0	0	0	0	2	2	0	2	2	0	2
Icr_16579	2	0	212.88	1	0	2	2	2	2	0	2	0	2	2	0	0	2	0	2	2	2	2	2	2	0	2	0	0	2	2	0	0	0	2	0	0	2	2	0	0	0	0	2	2	0	2	2	0	2
Icr_2663	2	1.25	214.13	1	0	2	2	2	2	0	0	0	0	2	0	0	2	0	2	2	2	2	2	2	0	2	0	0	2	2	0	0	0	2	0	0	0	2	0	0	0	2	2	2	0	2	2	0	0
Icr_2566	2	0	214.13	2	0	2	2	2	2	0	0	0	0	2	0	0	2	0	2	2	2	2	2	2	0	2	0	0	2	2	0	0	0	2	0	0	0	2	0	0	0	2	2	2	0	2	2	0	0
Icr_2087	2	0	214.13	1	0	2	2	2	2	0	0	0	0	2	0	0	2	0	2	2	2	2	2	2	0	2	0	0	2	2	0	0	0	2	0	0	0	2	0	0	0	2	2	2	0	2	2	0	0
Icr_20361	2	0	214.13	2	0	2	2	2	2	0	0	0	0	2	0	0	2	0	2	2	2	2	2	2	0	2	0	0	2	2	0	0	0	2	0	0	0	2	0	0	0	2	2	2	0	2	2	0	0
Icr_1306	2	2.75	216.88	1	0	2	2	2	2	0	2	0	0	2	0	0	2	0	2	2	2	2	2	2	0	2	2	0	2	2	0	0	0	2	0	0	0	2	0	0	0	0	2	2	0	2	2	0	0
Icr_13375	2	0.35	217.23	1	0	2	2	2	2	0	2	0	0	2	0	0	2	0	2	2	2	2	2	2	0	2	2	0	2	2	0	0	0	2	0	0	0	2	0	0	0	0	2	2	0	2	2	0	0
Icr_11239	2	1.85	219.08	2	0	2	2	2	2	0	0	0	0	2	0	0	2	0	2	2	2	2	2	2	0	2	2	0	2	2	0	0	0	2	0	0	0	2	0	0	0	2	2	2	0	2	2	0	0
Icr_11106	2	3.34	222.42	1	0	2	2	2	2	0	0	0	0	2	0	0	2	0	2	2	2	2	2	2	0	2	0	0	2	2	0	0	0	2	0	0	0	2	0	0	0	2	2	2	0	2	2	0	0
Icr_14747	2	2.57	224.99	1	0	2	2	2	2	0	0	0	0	0	0	0	2	0	2	2	2	2	2	2	0	2	2	0	2	2	0	0	0	2	0	0	0	2	0	0	0	2	2	2	0	2	2	0	0
Icr_19240	2	0.77	225.76	2	0	2	2	2	2	0	0	0	0	0	0	0	2	0	2	2	2	2	2	2	0	2	2	0	2	2	0	0	0	2	0	0	0	2	0	0	0	2	2	2	0	2	2	0	0
Icr_1288	2	0.43	226.19	1	0	2	2	2	2	0	0	0	0	0	0	0	2	0	2	2	2	2	2	2	0	2	2	0	2	2	0	0	0	2	0	0	0	2	0	0	0	2	2	2	0	2	2	0	0
Icr_4826	2	0.88	227.07	1	0	2	2	2	0	0	2	0	0	0	0	0	2	0	2	2	2	2	2	2	0	2	2	0	2	2	0	0	0	2	0	0	0	2	0	0	0	0	2	2	0	2	2	0	0
Icr_9950	2	0	227.07	1	0	2	2	2	0	0	2	0	0	0	0	0	2	0	2	2	2	2	2	2	0	2	2	0	2	2	0	0	0	2	0	0	0	2	0	0	0	0	2	2	0	2	2	0	0
Icr_17240	2	1.11	228.18	2	0	2	2	2	0	0	2	0	0	0	0	0	2	0	2	2	2	2	2	2	0	2	2	0	2	2	0	0	0	2	0	0	2	2	0	0	0	0	2	2	0	2	2	0	0
Icr_21679	2	0.29	228.47	1	0	2	2	2	0	0	2	0	0	0	0	0	2	0	2	2	2	2	2	2	0	2	2	0	2	2	0	0	0	2	0	0	2	2	0	0	0	0	2	2	0	2	2	0	0
Icr_6619	3	0	0	1	0	2	0	0	2	2	0	0	0	0	2	0	0	2	0	0	0	0	0	0	2	2	2	0	2	2	2	2	0	2	2	2	2	0	0	0	2	0	0	0	2	2	2	2	2
Icr_6439	3	0	0	2	0	2	0	0	2	2	0	0	0	0	2	0	0	2	0	0	0	0	0	0	2	2	2	0	2	2	2	2	0	2	2	2	2	0	0	0	2	0	0	0	2	2	2	2	2
Icr_21278	3	0	0	2	0	2	0	0	2	0	0	0	0	0	2	0	0	2	0	0	0	0	0	0	2	2	2	0	2	2	2	2	0	2	2	2	2	0	0	0	2	0	0	0	2	2	2	2	2
Icr_20140	3	0	0	2	0	2	0	0	2	0	0	0	0	0	2	2	0	2	0	0	0	0	0	0	2	2	2	0	2	2	2	2	0	2	2	2	2	0	0	0	2	0	0	0	2	2	2	2	2
Icr_1690	3	0	0	1	0	2	0	0	2	0	0	0	0	0	2	2	0	2	0	0	0	0	0	0	2	2	2	0	2	2	2	2	0	2	2	2	2	0	0	0	2	0	0	0	2	2	2	2	2
Icr_8398	3	0.53	0.53	3	0	2	0	0	2	2	0	0	0	0	2	2	0	2	0	0	0	0	0	0	2	2	2	0	2	2	2	2	0	2	2	2	2	0	0	0	2	0	0	0	2	2	2	2	2
Icr_1601	3	1.17	1.7	1	0	2	0	0	2	2	0	0	0	0	2	0	0	2	0	0	0	0	0	0	2	2	2	0	2	2	2	2	0	2	2	2	2	0	0	0	2	0	0	0	2	2	2	2	2
Icr_21751	3	0.37	2.07	2	0	2	0	0	2	2	0	0	0	0	2	0	0	2	0	0	0	0	0	0	2	2	2	2	2	2	2	2	0	2	2	2	2	0	2	0	2	0	0	0	2	2	2	2	2
Icr_2234	3	0	2.07	2	0	2	0	0	2	2	0	0	0	0	2	0	0	2	0	0	0	0	0	0	2	2	2	2	2	2	2	2	0	2	2	2	2	0	2	0	2	0	0	0	2	2	2	2	2
Icr_11838	3	0	2.07	4	0	2	0	0	2	2	0	0	0	0	2	0	0	2	0	0	0	0	0	0	2	2	2	2	2	2	2	2	0	2	2	2	2	0	2	0	2	0	0	0	2	2	2	2	2
Icr_1171	3	0.64	2.71	1	0	2	0	0	2	2	0	0	0	0	2	0	0	2	0	0	0	0	0	0	2	2	2	0	2	2	2	2	0	2	2	2	2	0	0	0	2	0	0	0	2	2	2	0	2
Icr_10804	3	0	2.71	2	0	2	0	0	2	2	0	0	0	0	2	0	0	2	0	0	0	0	0	0	2	2	2	0	2	2	2	2	0	2	2	2	2	0	0	0	2	0	0	0	2	2	2	0	2
Icr_2989	3	0.34	3.05	2	0	2	0	0	2	2	0	0	0	0	2	2	0	2	0	0	0	0	0	0	2	2	2	2	2	2	2	2	0	2	2	2	2	0	2	0	2	0	0	0	2	2	2	2	2
Icr_21054	3	1.7	4.75	1	0	2	0	0	2	2	0	0	0	0	2	2	0	2	0	0	0	0	0	0	2	2	2	0	2	2	2	2	0	2	2	2	2	0	0	0	0	0	0	0	2	2	2	2	2
Icr_2697	3	0	4.75	1	0	2	0	0	2	2	0	0	0	0	2	2	0	2	0	0	0	0	0	0	2	2	2	0	2	2	2	2	0	2	2	2	2	0	0	0	0	0	0	0	2	2	2	2	2
Icr_14344	3	0	4.75	1	0	2	0	0	2	2	0	0	0	0	2	2	0	2	0	0	0	0	0	0	2	2	2	0	2	2	2	2	0	2	2	2	2	0	0	0	0	0	0	0	2	2	2	2	2
Icr_3306	3	0	4.75	1	0	2	0	0	2	2	0	0	0	0	2	2	0	2	0	0	0	0	0	0	2	2	2	0	2	2	2	2	0	2	2	2	2	0	0	0	0	0	0	0	2	2	2	2	2
Icr_21137	3	0	4.75	1	0	2	0	0	2	2	0	0	0	0	2	2	0	2	0	0	0	0	0	0	2	2	2	0	2	2	2	2	0	2	2	2	2	0	0	0	0	0	0	0	2	2	2	0	2
Icr_15973	3	0	4.75	1	0	2	0	0	2	2	0	0	0	0	2	2	0	2	0	0	0	0	0	0	2	2	2	0	2	2	2	2	0	2	2	2	2	0	0	0	0	0	0	0	2	2	2	0	2
Icr_11438	3	0	4.75	1	0	2	0	0	2	2	0	0	0	0	2	2	0	2	0	0	0	0	0	0	2	2	2	0	2	2	2	2	0	2	2	2	2	0	0	0	0	0	0	0	2	2	2	0	2
Icr_1352	3	0	4.75	1	0	2	0	0	2	2	0	0	0	0	2	2	0	2	0	0	0	0	0	0	2	2	2	0	2	2	2	2	0	2	2	2	2	0	0	0	0	0	0	0	2	2	2	0	2
Icr_19379	3	0	4.75	1	0	2	0	0	2	2	0	0	0	0	2	2	0	2	0	0	0	0	0	0	2	2	2	0	2	2	2	2	0	2	2	2	2	0	0	0	0	0	0	0	2	2	2	0	2
Icr_9984	3	0	4.75	2	0	2	0	0	2	2	0	0	0	0	2	2	0	2	0	0	0	0	0	0	2	2	2	0	2	2	2	2	0	2	2	2	2	0	0	0	0	0	0	0	2	2	2	0	2
Icr_1749	3	1.25	6	1	0	2	0	0	2	2	0	0	0	0	2	2	0	2	0	0	0	0	0	0	2	2	2	0	2	2	0	2	0	2	2	2	2	0	0	0	0	0	0	0	2	2	2	0	2
Icr_15776	3	1.43	7.43	1	0	2	0	0	2	2	2	0	0	0	2	2	0	2	0	0	0	0	0	0	2	2	2	0	2	2	0	2	0	2	2	2	0	0	0	0	0	0	0	0	2	2	2	0	2
Icr_15814	3	2.62	10.05	1	0	2	0	2	2	2	2	0	0	0	2	2	0	2	0	2	0	0	0	2	2	2	2	0	2	2	0	2	0	2	2	2	2	0	0	0	0	0	0	0	2	2	2	0	2
Icr_13096	3	0.94	10.99	1	0	2	0	2	2	2	2	0	0	0	2	2	0	2	0	2	0	0	0	2	2	2	2	0	2	2	0	2	0	2	2	2	0	0	0	0	0	0	0	0	2	2	2	0	2
Icr_12845	3	6.24	17.23	2	0	2	0	2	2	2	2	0	0	0	2	2	0	2	0	2	0	0	0	0	2	2	2	0	2	2	2	2	0	2	2	2	2	0	0	0	0	0	0	0	2	2	2	0	2
Icr_16490	3	7.88	25.11	1	0	2	0	2	2	2	2	0	0	0	2	0	0	0	0	2	0	0	0	0	2	2	0	2	2	2	2	2	0	2	2	2	0	0	0	0	0	0	0	0	0	2	2	2	2
Icr_18002	3	6.28	31.39	2	0	2	2	2	2	0	2	0	0	0	0	0	0	0	0	2	0	0	0	0	0	2	0	2	0	0	0	0	0	2	0	0	0	0	0	0	0	0	0	0	0	2	2	2	2
Icr_6586	3	0	31.39	2	0	2	2	2	2	0	2	0	0	0	0	0	0	0	0	2	0	0	0	0	0	2	0	2	0	0	0	0	0	2	0	0	0	0	0	0	0	0	0	0	0	2	2	2	2
Icr_10978	3	0	31.39	1	0	2	2	2	2	0	2	0	0	0	0	0	0	0	0	2	0	0	0	0	0	2	0	2	0	0	0	0	0	2	0	0	0	0	0	0	0	0	0	0	0	2	2	2	2
Icr_18421	3	0	31.39	1	0	2	2	2	2	0	2	0	0	0	0	0	0	0	0	2	0	0	0	0	0	2	0	2	0	0	0	0	0	2	0	0	0	0	0	0	0	0	0	0	0	2	2	2	2
Icr_19719	3	0	31.39	2	0	2	2	2	2	0	2	0	0	0	0	0	0	0	0	2	0	0	0	0	0	2	0	2	0	0	0	0	0	2	0	0	0	0	0	0	0	0	0	0	0	2	2	2	2
Icr_21493	3	0	31.39	2	0	2	2	2	2	0	2	0	0	0	0	0	0	0	0	2	0	0	0	0	0	2	0	2	0	0	0	0	0	2	0	0	0	0	0	0	0	0	0	0	0	2	2	2	2
Icr_4588	3	0	31.39	2	0	2	0	0	0	0	0	0	0	0	0	0	0	0	0	0	0	0	0	0	0	0	0	2	0	0	0	0	0	0	0	0	0	0	0	0	0	0	0	0	0	0	0	0	0
Icr_19674	3	0	31.39	1	0	2	0	0	0	0	0	0	0	0	0	2	0	0	0	0	0	0	0	0	0	0	0	2	0	0	2	0	0	0	0	0	0	0	0	0	0	0	0	0	0	0	0	0	0
Icr_2050	3	0	31.39	2	0	2	0	0	0	0	0	0	0	0	0	2	0	0	0	0	0	0	0	0	0	0	0	2	0	0	2	0	0	0	0	0	0	0	0	0	0	0	0	0	0	0	0	0	0
Icr_2725	3	2.13	33.52	1	0	2	2	2	0	0	0	0	0	0	0	0	0	2	2	0	0	0	0	0	0	2	0	2	2	0	2	0	0	0	0	0	0	0	0	0	0	0	0	2	2	0	2	0	0
Icr_4933	3	2.17	35.69	2	0	2	2	2	2	2	2	0	0	0	0	0	2	2	2	2	0	0	0	0	2	2	2	2	2	2	0	0	0	0	2	2	2	2	0	0	2	0	0	2	2	2	2	2	2
Icr_15569	3	0.99	36.68	2	0	2	2	2	2	2	2	0	0	2	0	0	2	2	2	2	0	0	0	0	2	2	2	0	2	2	0	0	0	0	2	2	2	2	0	0	2	0	0	2	2	2	2	2	2
Icr_4647	3	0.42	37.1	2	0	2	2	2	2	2	2	0	0	2	0	0	2	2	2	2	0	0	0	0	2	2	2	0	2	2	0	0	0	0	2	2	2	2	0	0	2	0	0	2	2	2	2	2	2
Icr_7140	3	5.84	42.94	2	0	2	2	0	2	0	2	0	0	2	0	2	0	2	0	0	2	2	2	2	2	0	0	0	0	2	0	0	0	2	2	2	2	2	2	0	0	2	0	2	2	2	0	0	0
Icr_2709	3	3.46	46.4	2	0	2	2	2	2	0	2	0	0	2	0	2	0	2	0	2	2	0	2	2	0	2	0	0	0	2	0	2	0	2	2	2	2	0	0	0	0	2	2	2	2	2	2	0	2
Icr_14063	3	0	46.4	2	0	2	2	2	2	0	2	0	0	2	0	2	0	2	0	2	2	0	2	2	0	2	0	0	0	2	0	2	0	2	2	2	2	0	0	0	0	2	2	2	2	2	2	0	2
Icr_18152	3	2.13	48.53	2	0	2	0	0	2	0	0	0	0	2	0	2	0	2	0	0	2	2	0	2	0	2	0	2	0	2	0	2	0	2	2	0	2	0	0	0	0	2	2	2	0	0	2	0	2
Icr_16348	3	0.71	49.24	1	0	2	0	0	0	0	0	0	0	2	0	2	0	2	0	0	2	2	0	2	0	0	0	2	0	2	0	2	0	2	2	0	2	0	0	0	0	2	2	2	0	0	0	0	2
Icr_19288	3	0	49.24	1	0	2	0	0	0	0	0	0	0	2	0	2	0	2	0	0	2	2	0	2	0	0	0	2	0	2	0	2	0	2	2	0	2	0	0	0	0	2	2	2	0	0	0	0	2
Icr_20918	3	0	49.24	2	0	2	0	0	0	0	0	0	0	2	0	2	0	2	0	0	2	2	0	2	0	0	0	2	0	2	0	2	0	2	2	0	2	0	0	0	0	2	2	2	0	0	0	0	2
Icr_19884	3	0	49.24	2	0	2	2	2	2	2	2	2	0	2	0	2	2	2	2	0	0	0	0	2	2	2	0	0	0	2	0	0	0	2	2	0	2	0	0	0	2	2	2	0	2	2	2	2	2
Icr_3343	3	0	49.24	1	0	2	2	2	2	2	2	2	0	2	0	2	2	2	2	0	0	0	2	2	2	2	0	0	2	2	0	0	0	2	2	2	2	0	0	0	2	2	2	0	2	2	2	2	2
Icr_3542	3	0	49.24	1	0	2	2	2	2	2	2	2	0	2	0	2	2	2	2	0	0	0	2	2	2	2	0	0	2	2	0	0	0	2	2	2	2	0	0	0	2	2	2	0	2	2	2	2	2
Icr_11347	3	0	49.24	1	0	2	2	2	2	2	2	2	0	2	0	2	2	2	2	2	0	0	2	2	2	2	0	0	2	2	0	0	0	2	2	2	2	0	0	0	2	2	2	0	2	2	2	2	2
Icr_21330	3	0	49.24	1	0	2	2	2	2	2	2	2	0	2	0	2	2	2	2	2	0	0	2	2	2	2	0	0	2	2	0	0	0	2	2	2	2	0	0	0	2	2	2	0	2	2	2	2	2
Icr_935	3	2.1	51.34	1	0	2	2	2	2	0	2	2	0	2	0	2	2	2	2	0	0	0	2	2	2	2	0	2	2	2	0	0	0	2	2	2	0	0	0	0	2	2	2	0	2	2	2	2	0
Icr_19592	3	0	51.34	2	0	2	2	2	2	0	2	2	0	2	0	2	2	2	2	0	0	0	2	2	2	2	0	2	2	2	0	0	0	2	2	2	0	0	0	0	2	2	2	0	2	2	2	2	0
Icr_12549	3	0	51.34	2	0	2	2	2	2	0	2	2	0	2	0	2	2	2	2	0	0	0	2	2	2	2	0	2	2	2	0	0	0	2	2	2	0	0	0	0	2	2	2	0	2	2	2	2	0
Icr_15532	3	1.04	52.38	1	0	2	2	2	2	0	2	2	0	2	0	2	2	2	2	0	0	0	2	2	2	2	0	2	2	2	0	0	0	2	0	2	0	0	0	0	2	2	2	0	2	2	2	0	0
Icr_13637	3	0	52.38	1	0	2	2	2	2	0	2	2	0	2	0	2	2	2	2	0	0	0	2	2	2	2	0	2	2	2	0	0	0	2	0	2	0	0	0	0	2	2	2	0	2	2	2	0	0
Icr_7261	3	0	52.38	1	0	2	2	2	2	0	2	2	0	2	0	2	2	2	2	0	0	0	2	2	2	2	0	2	2	2	0	0	0	2	0	2	0	0	0	0	2	2	2	0	2	2	2	0	0
Icr_22072	3	8.2	60.58	1	0	2	0	2	0	0	2	2	0	0	0	2	2	2	2	0	0	0	2	2	2	0	0	0	2	2	0	0	0	2	0	2	0	0	0	2	2	2	0	0	2	2	2	0	0
Icr_18213	3	0.38	60.96	1	0	2	0	2	0	0	2	2	0	0	0	2	2	2	2	0	0	0	2	2	2	0	0	0	2	2	0	0	0	2	0	2	0	0	0	2	2	2	0	0	2	2	2	0	0
Icr_4223	3	2	62.96	1	0	2	0	2	0	0	2	2	0	0	0	2	2	2	2	0	0	0	2	2	2	2	0	0	2	2	0	0	0	2	0	2	0	0	0	2	2	2	0	0	2	2	2	0	0
Icr_20278	3	0	62.96	1	0	2	0	2	0	0	2	2	0	0	0	2	2	2	2	0	0	0	2	2	2	2	0	0	2	2	0	0	0	2	0	2	0	0	0	2	2	2	0	0	2	2	2	0	0
Icr_12025	3	0	62.96	1	0	2	0	2	0	0	2	2	0	0	0	2	2	2	2	0	0	0	2	2	2	2	0	0	2	2	0	0	0	2	0	2	0	0	0	2	2	2	0	0	2	2	2	0	0
Icr_1206	3	0	62.96	1	0	2	0	2	0	0	2	2	0	0	0	2	2	2	2	0	0	0	2	2	2	2	0	0	2	2	0	0	0	2	0	2	0	0	0	2	2	2	0	0	2	2	2	0	0
Icr_15509	3	0.28	63.24	1	0	2	0	2	0	0	2	2	0	0	0	2	2	2	2	0	0	0	2	2	2	2	0	0	2	2	0	0	0	2	0	2	0	0	0	2	2	2	0	0	2	2	2	0	0
Icr_13617	3	0	63.24	1	0	2	0	2	0	0	2	2	0	0	0	2	2	2	2	0	0	0	2	2	2	2	0	0	2	2	0	0	0	2	0	2	0	0	0	2	2	2	0	0	2	2	2	0	0
Icr_60	3	0	63.24	1	0	2	0	2	0	0	2	2	0	0	0	2	2	2	2	0	0	0	2	2	2	2	0	0	2	2	0	0	0	2	0	2	0	0	0	2	2	2	0	0	2	2	2	0	0
Icr_19478	3	0	63.24	1	0	2	0	2	0	0	2	2	0	0	0	2	2	2	2	0	0	0	2	2	2	2	0	0	2	2	0	0	0	2	0	2	0	0	0	2	2	2	0	0	2	2	2	0	0
Icr_14745	3	0.7	63.94	1	0	2	0	2	0	0	2	2	0	0	0	2	2	2	2	0	0	0	2	2	2	2	0	0	2	2	0	0	0	2	0	2	0	0	0	2	2	2	0	2	2	2	2	0	0
Icr_12542	3	0.77	64.71	1	0	2	0	2	0	0	2	2	0	0	0	2	2	2	2	0	0	0	2	2	2	2	0	0	2	2	0	0	0	2	0	2	0	0	0	2	0	2	0	2	2	2	2	0	0
Icr_17580	3	1.43	66.14	1	0	2	0	2	0	0	2	2	0	0	0	2	2	2	2	0	0	0	2	2	2	2	0	0	2	2	0	0	0	2	0	2	0	0	0	2	0	2	0	2	2	2	2	0	0
Icr_19602	3	1.64	67.78	2	0	2	0	2	0	0	2	2	0	0	0	2	2	2	2	0	0	0	2	2	2	2	0	0	2	2	0	0	0	2	0	2	0	0	0	2	0	2	0	2	2	2	2	0	0
Icr_874	3	0.2	67.98	2	0	2	0	2	0	0	2	2	0	0	0	2	2	2	2	0	0	0	2	2	2	2	0	0	2	2	0	0	0	2	0	2	0	0	0	2	0	2	0	2	2	2	2	0	0
Icr_2712	3	0.18	68.16	2	0	2	0	2	0	0	2	2	0	0	0	2	2	2	2	0	0	0	2	2	2	2	0	0	2	2	0	0	0	2	0	2	0	0	0	2	0	2	0	2	2	2	2	0	0
Icr_17101	3	5.58	73.74	1	0	2	0	2	0	0	2	2	0	0	0	2	2	2	2	0	0	0	2	2	2	2	0	0	2	2	0	0	0	2	0	2	0	0	0	2	2	2	0	0	2	2	2	0	0
Icr_8251	3	0	73.74	2	0	2	0	2	0	0	2	2	0	0	0	2	2	2	2	0	0	0	2	2	2	2	0	0	2	2	0	0	0	2	0	2	0	0	0	2	2	2	0	0	2	2	2	0	0
Icr_18150	3	0	73.74	2	0	2	0	2	0	0	2	2	0	0	0	2	2	2	2	0	0	0	2	2	2	2	0	0	2	2	0	0	0	2	0	2	0	0	0	2	2	2	0	0	2	2	2	0	0
Icr_16715	3	0	73.74	2	0	2	0	2	0	2	2	2	0	0	0	2	2	2	2	0	0	0	2	2	2	2	0	0	2	2	0	0	0	2	0	2	0	0	0	2	2	2	0	0	2	2	2	0	0
Icr_21361	3	0	73.74	1	0	2	0	2	0	0	2	2	0	0	0	2	2	2	2	0	0	0	2	2	2	2	0	0	2	2	0	0	0	2	0	2	0	0	0	2	2	2	0	0	2	2	2	0	0
Icr_14030	3	0	73.74	2	0	2	0	2	0	0	2	2	0	0	0	2	2	2	2	0	0	0	2	2	2	2	0	0	2	2	0	0	0	2	0	2	0	0	0	2	2	2	0	0	2	2	2	0	0
Icr_9236	3	0	73.74	1	0	2	0	2	0	0	2	2	0	0	0	2	2	2	2	0	0	0	2	2	2	2	0	0	2	2	0	0	0	2	0	2	0	0	0	2	2	2	0	0	2	2	2	0	0
Icr_6175	3	0.5	74.24	2	0	2	0	2	0	0	2	2	0	0	0	2	2	2	2	0	0	0	2	2	2	2	0	0	2	2	0	0	0	2	0	2	0	0	0	2	2	2	0	0	2	2	2	0	0
Icr_21491	3	1.85	76.09	2	0	2	2	2	0	0	2	2	0	0	0	2	2	2	2	0	0	0	2	2	2	0	0	0	2	2	0	0	0	2	0	2	0	0	0	2	2	2	2	0	2	2	2	0	0
Icr_15810	3	8.91	85	2	0	2	2	2	2	0	2	2	0	0	0	2	2	2	2	0	0	0	2	2	2	2	0	2	2	2	0	0	0	2	2	2	0	0	0	0	2	2	2	0	2	2	2	2	0
Icr_4653	3	17.88	102.88	1	0	2	0	2	0	0	2	2	0	0	0	2	2	2	0	0	0	0	2	2	2	2	0	0	2	2	0	0	0	2	0	2	0	0	0	2	0	2	0	2	2	2	2	0	0
Icr_561	3	0.69	103.57	1	0	2	0	2	0	0	2	2	0	0	0	2	2	2	0	0	0	0	2	2	2	2	0	0	2	2	0	0	0	2	0	2	0	0	0	2	0	2	0	2	0	2	2	0	0
Icr_6597	3	0.68	104.25	1	0	2	0	2	0	0	2	2	0	0	0	2	2	2	0	0	0	0	2	2	2	2	0	0	2	2	0	0	0	2	0	2	0	0	0	2	0	2	0	2	2	2	2	0	0
Icr_4918	3	0	104.25	1	0	2	0	2	0	0	2	2	0	0	0	2	2	2	0	0	0	0	2	2	2	2	0	0	2	2	0	0	0	2	0	2	0	0	0	2	0	2	0	2	2	2	2	0	0
Icr_2150	3	0.76	105.01	1	0	2	0	2	0	0	2	2	0	0	0	2	2	2	0	0	0	0	2	2	2	2	0	0	2	2	0	0	0	2	0	2	0	0	0	2	0	2	0	2	0	2	2	0	0
Icr_13465	3	0	105.01	1	0	2	0	2	0	0	2	2	0	0	0	2	2	2	0	0	0	0	2	2	2	2	0	0	2	2	0	0	0	2	0	2	0	0	0	2	0	2	0	2	0	2	2	0	0
Icr_14541	3	0	105.01	1	0	2	0	2	0	0	2	2	0	0	0	2	2	2	0	0	0	0	2	2	2	2	0	0	2	2	0	0	0	2	0	2	0	0	0	2	0	2	0	2	0	2	2	0	0
Icr_20143	3	0.32	105.33	1	0	2	0	2	0	0	2	2	0	0	0	2	2	2	0	0	0	0	2	2	2	2	0	0	2	2	0	0	0	2	0	2	0	0	0	2	0	2	0	2	0	2	2	0	0
Icr_19650	3	0.5	105.83	1	0	2	0	2	0	0	2	2	0	0	0	2	2	2	0	0	0	2	2	2	2	2	0	0	2	2	0	0	0	2	0	2	0	0	0	2	0	2	0	2	0	2	2	0	0
Icr_1824	3	0	105.83	1	0	2	0	2	0	0	2	2	0	0	0	2	2	2	0	0	0	2	2	2	2	2	0	0	2	2	0	0	0	2	0	2	0	0	0	2	0	2	0	2	0	2	2	0	0
Icr_5704	3	0	105.83	1	0	2	0	2	0	0	2	2	0	0	0	2	2	2	0	0	0	2	2	2	2	2	0	0	2	2	0	0	0	2	0	2	0	0	0	2	0	2	0	2	0	2	2	0	0
Icr_3937	3	0	105.83	1	0	2	0	2	0	0	2	2	0	0	0	2	2	2	0	0	0	2	2	2	2	2	0	0	2	2	0	0	0	2	0	2	0	0	0	2	0	2	0	2	0	2	2	0	0
Icr_475	3	0	105.83	1	0	2	0	2	0	0	2	2	0	0	0	2	2	2	0	0	0	2	2	2	2	2	0	0	2	2	0	0	0	2	0	2	0	0	0	2	0	2	0	2	0	2	2	0	0
Icr_7809	3	0	105.83	1	0	2	0	2	0	0	2	2	0	0	0	2	2	2	0	0	0	2	2	2	2	2	0	0	2	2	0	0	0	2	0	2	0	0	0	2	0	2	0	2	0	2	2	0	0
Icr_13784	3	0	105.83	1	0	2	0	2	0	0	2	2	0	0	0	2	2	2	0	0	0	2	2	2	2	2	0	0	2	2	0	0	0	2	0	2	0	0	0	2	0	2	0	2	0	2	2	0	0
Icr_9157	3	0	105.83	1	0	2	0	2	0	0	2	2	0	0	0	2	2	2	0	0	0	2	2	2	2	2	0	0	2	2	0	0	0	2	0	2	0	0	0	2	0	2	0	2	0	2	2	0	0
Icr_12108	3	0	105.83	1	0	2	0	2	0	0	2	2	0	0	0	2	2	2	0	0	0	2	2	2	2	2	0	0	2	2	0	0	0	2	0	2	0	0	0	2	0	2	0	2	0	2	2	0	0
Icr_7117	3	0	105.83	1	0	2	0	2	0	0	2	2	0	0	0	2	2	2	0	0	0	2	2	2	2	2	0	0	2	2	0	0	0	2	0	2	0	0	0	2	0	2	0	2	0	2	2	0	0
Icr_21856	3	0	105.83	1	0	2	0	2	0	0	2	2	0	0	0	2	2	2	0	0	0	2	2	2	2	2	0	0	2	2	0	0	0	2	0	2	0	0	0	2	0	2	0	2	0	2	2	0	0
Icr_21045	3	0	105.83	1	0	2	0	2	0	0	2	2	0	0	0	2	2	2	0	0	0	2	2	2	2	2	0	0	2	2	0	0	0	2	0	2	0	0	0	2	0	2	0	2	0	2	2	0	0
Icr_11619	3	0	105.83	1	0	2	0	2	0	0	2	2	0	0	0	2	2	2	0	0	0	2	2	2	2	2	0	0	2	2	0	0	0	2	0	2	0	0	0	2	0	2	0	2	0	2	2	0	0
Icr_15688	3	0	105.83	1	0	2	0	2	0	0	2	2	0	0	0	2	2	2	0	0	0	2	2	2	2	2	0	0	2	2	0	0	0	2	0	2	0	0	0	2	0	2	0	2	0	2	2	0	0
Icr_6450	3	0	105.83	1	0	2	0	2	0	0	2	2	0	0	0	2	2	2	0	0	0	2	2	2	2	2	0	0	2	2	0	0	0	2	0	2	0	0	0	2	0	2	0	2	0	2	2	0	0
Icr_6039	3	0	105.83	1	0	2	0	2	0	0	2	2	0	0	0	2	2	2	0	0	0	2	2	2	2	2	0	0	2	2	0	0	0	2	0	2	0	0	0	2	0	2	0	2	0	2	2	0	0
Icr_7704	3	0	105.83	1	0	2	0	2	0	0	2	2	0	0	0	2	2	2	0	0	0	2	2	2	2	2	0	0	2	2	0	0	0	2	0	2	0	0	0	2	0	2	0	2	0	2	2	0	0
Icr_12664	3	0	105.83	1	0	2	0	2	0	0	2	2	0	0	0	2	2	2	0	0	0	0	2	2	2	2	0	0	2	2	0	0	0	2	0	2	0	0	2	2	0	2	0	2	0	2	2	0	0
Icr_11589	3	0	105.83	1	0	2	0	2	0	0	2	2	0	0	0	2	2	2	0	0	0	0	2	2	2	2	0	0	2	2	0	0	0	2	0	2	0	0	0	2	0	2	0	2	0	2	2	0	0
Icr_17677	3	0	105.83	1	0	2	0	2	0	0	2	2	0	0	0	2	2	2	0	0	0	0	2	2	2	2	0	0	2	2	0	0	0	2	0	2	0	0	0	2	0	2	0	2	0	2	2	0	0
Icr_10332	3	0	105.83	1	0	2	0	2	0	0	2	2	0	0	0	2	2	2	0	0	0	0	2	2	2	2	0	0	2	2	0	0	0	2	0	2	0	0	0	2	0	2	0	2	0	2	2	0	0
Icr_20583	3	0	105.83	1	0	2	0	2	0	0	2	2	0	0	0	2	2	2	0	0	0	2	2	2	2	2	0	0	2	2	0	0	0	2	0	2	0	0	0	2	0	2	0	2	0	2	2	0	0
Icr_9297	3	0	105.83	1	0	2	0	2	0	0	2	2	0	0	0	2	2	2	0	0	0	2	2	2	2	2	0	0	2	2	0	0	0	2	0	2	0	0	0	2	0	2	0	2	0	2	2	0	0
Icr_4681	3	0	105.83	1	0	2	0	2	0	0	2	2	0	0	0	2	2	2	0	0	0	2	2	2	2	2	0	0	2	2	0	0	0	2	0	2	0	0	0	2	0	2	0	2	0	2	2	0	0
Icr_11349	3	0	105.83	1	0	2	0	2	0	0	2	2	0	0	0	2	2	2	0	0	0	2	2	2	2	2	0	0	2	2	0	0	0	2	0	2	0	0	0	2	0	2	0	2	0	2	2	0	0
Icr_16683	3	0	105.83	1	0	2	0	2	0	0	2	2	0	0	0	2	2	2	0	0	0	2	2	2	2	2	0	0	2	2	0	0	0	2	0	2	0	0	0	2	0	2	0	2	0	2	2	0	0
Icr_9173	3	0	105.83	1	0	2	0	2	0	0	2	2	0	0	0	2	2	2	0	0	0	2	2	2	2	2	0	0	2	2	0	0	0	2	0	2	0	0	0	2	0	2	0	2	0	2	2	0	0
Icr_16259	3	0	105.83	1	0	2	0	2	0	0	2	2	0	0	0	2	2	2	0	0	0	2	2	2	2	2	0	0	2	2	0	0	0	2	0	2	0	0	0	2	0	2	0	2	0	2	2	0	0
Icr_13719	3	0	105.83	1	0	2	0	2	0	0	2	2	0	0	0	2	2	2	0	0	0	2	2	2	2	2	0	0	2	2	0	0	0	2	0	2	0	0	0	2	0	2	0	2	0	2	2	0	0
Icr_7658	3	0	105.83	1	0	2	0	2	0	0	2	2	0	0	0	2	2	2	0	0	0	2	2	2	2	2	0	0	2	2	0	0	0	2	0	2	0	0	0	2	0	2	0	2	0	2	2	0	0
Icr_21804	3	0	105.83	1	0	2	0	2	0	0	2	2	0	0	0	2	2	2	0	0	0	2	2	2	2	2	0	0	2	2	0	0	0	2	0	2	0	0	0	2	0	2	0	2	0	2	2	0	0
Icr_9905	3	0	105.83	1	0	2	0	2	0	0	2	2	0	0	0	2	2	2	0	0	0	2	2	2	2	2	0	0	2	2	0	0	0	2	0	2	0	0	0	2	0	2	0	2	0	2	2	0	0
Icr_21678	3	0	105.83	1	0	2	0	2	0	0	2	2	0	0	0	2	2	2	0	0	0	2	2	2	2	2	0	0	2	2	0	0	0	2	0	2	0	0	0	2	0	2	0	2	0	2	2	0	0
Icr_8688	3	0	105.83	1	0	2	0	2	0	0	2	2	0	0	0	2	2	2	0	0	0	2	2	2	2	2	0	0	2	2	0	0	0	2	0	2	0	0	0	2	0	2	0	2	0	2	2	0	0
Icr_20191	3	0	105.83	1	0	2	0	2	0	0	2	2	0	0	0	2	2	2	0	0	0	2	2	2	2	2	0	0	2	2	0	0	0	2	0	2	0	0	0	2	0	2	0	2	0	2	2	0	0
Icr_15479	3	0	105.83	1	0	2	0	2	0	0	2	2	0	0	0	2	2	2	0	0	0	2	2	2	2	2	0	0	2	2	0	0	0	2	0	2	0	0	0	2	0	2	0	2	0	2	2	0	0
Icr_7252	3	0	105.83	1	0	2	0	2	0	0	2	2	0	0	0	2	2	2	0	0	0	2	2	2	2	2	0	0	2	2	0	0	0	2	0	2	0	0	0	2	0	2	0	2	0	2	2	0	0
Icr_18731	3	0	105.83	1	0	2	0	2	0	0	2	2	0	0	0	2	2	2	0	0	0	2	2	2	2	2	0	0	2	2	0	0	0	2	0	2	0	0	0	2	0	2	0	2	0	2	2	0	0
Icr_3711	3	0	105.83	1	0	2	0	2	0	0	2	2	0	0	0	2	2	2	0	0	0	2	2	2	2	2	0	0	2	2	0	0	0	2	0	2	0	0	0	2	0	2	0	2	0	2	2	0	0
Icr_7720	3	0	105.83	1	0	2	0	2	0	0	2	2	0	0	0	2	2	2	0	0	0	2	2	2	2	2	0	0	2	2	0	0	0	2	0	2	0	0	0	2	0	2	0	2	0	2	2	0	0
Icr_14163	3	0	105.83	1	0	2	0	2	0	0	2	2	0	0	0	2	2	2	0	0	0	2	2	2	2	2	0	0	2	2	0	0	0	2	0	2	0	0	0	2	0	2	0	2	0	2	2	0	0
Icr_11470	3	0	105.83	1	0	2	0	2	0	0	2	2	0	0	0	2	2	2	0	0	0	2	2	2	2	2	0	0	2	2	0	0	0	2	0	2	0	0	0	2	0	2	0	2	0	2	2	2	0
Icr_20314	3	0	105.83	1	0	2	0	2	0	0	2	2	0	0	0	2	2	2	0	0	0	2	2	2	2	2	0	0	2	2	0	0	0	2	0	2	0	0	0	2	0	2	0	2	0	2	2	0	0
Icr_3468	3	0	105.83	1	0	2	0	2	0	0	2	2	0	0	0	2	2	2	0	0	0	2	2	2	2	2	0	0	2	2	0	0	0	2	0	2	0	0	0	2	0	2	0	2	0	2	2	0	0
Icr_10959	3	0	105.83	1	0	2	0	2	0	0	2	2	0	0	0	2	2	2	0	0	0	2	2	2	2	2	0	0	2	2	0	0	0	2	0	2	0	0	0	2	0	2	0	2	0	2	2	0	0
Icr_4441	3	0	105.83	1	0	2	0	2	0	0	2	2	0	0	0	2	2	2	0	0	0	2	2	2	2	2	0	0	2	2	0	0	0	2	0	2	0	0	0	2	0	2	0	2	0	2	2	2	0
Icr_14596	3	0	105.83	1	0	2	0	2	0	0	2	2	0	0	0	2	2	2	0	0	0	2	2	2	2	2	0	0	2	2	0	0	0	2	0	2	0	0	0	2	0	2	0	2	0	2	2	2	0
Icr_7241	3	0	105.83	1	0	2	0	2	0	0	2	2	0	0	0	2	2	2	0	0	0	2	2	2	2	2	0	0	2	2	0	0	0	2	0	2	0	0	0	2	0	2	0	2	0	2	2	0	0
Icr_4243	3	0	105.83	1	0	2	0	2	0	0	2	2	0	0	0	2	2	2	0	0	0	2	2	2	2	2	0	0	2	2	0	0	0	2	0	2	0	0	0	2	0	2	0	2	0	2	2	0	0
Icr_1101	3	0	105.83	1	0	2	0	2	0	0	2	2	0	0	0	2	2	2	0	0	0	2	2	2	2	2	0	0	2	2	0	0	0	2	0	2	0	0	0	2	0	2	0	2	0	2	2	0	0
Icr_9931	3	0	105.83	1	0	2	0	2	0	0	2	2	0	0	0	2	2	2	0	0	0	2	2	2	2	2	0	0	2	2	0	0	0	2	0	2	0	0	0	2	0	2	0	2	0	2	2	0	0
Icr_19492	3	0	105.83	1	0	2	0	2	0	0	2	2	0	0	0	2	2	2	0	0	0	2	2	2	2	2	0	0	2	2	0	0	0	2	0	2	0	0	0	2	0	2	0	2	0	2	2	0	0
Icr_8855	3	0	105.83	1	0	2	0	2	0	0	2	2	0	0	0	2	2	2	0	0	0	2	2	2	2	2	0	0	2	2	0	0	0	2	0	2	0	0	0	2	0	2	0	2	0	2	2	0	0
Icr_11496	3	0	105.83	1	0	2	0	2	0	0	2	2	0	0	0	2	2	2	0	0	0	2	2	2	2	2	0	0	2	2	0	0	0	2	0	2	0	0	0	2	0	2	0	2	0	2	2	0	0
Icr_9949	3	0	105.83	1	0	2	0	2	0	0	2	2	0	0	0	2	2	2	0	0	0	2	2	2	2	2	0	0	2	2	0	0	0	2	0	2	0	0	0	2	0	2	0	2	0	2	2	0	0
Icr_242	3	0	105.83	1	0	2	0	2	0	0	2	2	0	0	0	2	2	2	0	0	0	2	2	2	2	2	0	0	2	2	0	0	0	2	0	2	0	0	0	2	0	2	0	2	0	2	2	0	0
Icr_7787	3	0	105.83	1	0	2	0	2	0	0	2	2	0	0	0	2	2	2	0	0	0	2	2	2	2	2	0	0	2	2	0	0	0	2	0	2	0	0	0	2	0	2	0	2	0	2	2	0	0
Icr_7031	3	0	105.83	1	0	2	0	2	0	0	2	2	0	0	0	2	2	2	0	0	0	2	2	2	2	2	0	0	2	2	0	0	0	2	0	2	0	0	0	2	0	2	0	2	0	2	2	0	0
Icr_15250	3	0	105.83	1	0	2	0	2	0	0	2	2	0	0	0	2	2	2	0	0	0	2	2	2	2	2	0	0	2	2	0	0	0	2	0	2	0	0	0	2	0	2	0	2	0	2	2	0	0
Icr_19159	3	0	105.83	1	0	2	0	2	0	0	2	2	0	0	0	2	2	2	0	0	0	2	2	2	2	2	0	0	2	2	0	0	0	2	0	2	0	0	0	2	0	2	0	2	0	2	2	0	0
Icr_3867	3	0	105.83	1	0	2	0	2	0	0	2	2	0	0	0	2	2	2	0	0	0	2	2	2	2	2	0	0	2	2	0	0	0	2	0	2	0	0	0	2	0	2	0	2	0	2	2	0	0
Icr_3501	3	0	105.83	1	0	2	0	2	0	0	2	2	0	0	0	2	2	2	0	0	0	2	2	2	2	2	0	0	2	2	0	0	0	2	0	2	0	0	0	2	0	2	0	2	0	2	2	0	0
Icr_3994	3	0	105.83	1	0	2	0	2	0	0	2	2	0	0	0	2	2	2	0	0	0	2	2	2	2	2	0	0	2	2	0	0	0	2	0	2	0	0	0	2	0	2	0	2	0	2	2	0	0
Icr_9906	3	0	105.83	1	0	2	0	2	0	0	2	2	0	0	0	2	2	2	0	0	0	2	2	2	2	2	0	0	2	2	0	0	0	2	0	2	0	0	0	2	0	2	0	2	0	2	2	0	0
Icr_6052	3	0	105.83	1	0	2	0	2	0	0	2	2	0	0	0	2	2	2	0	0	0	2	2	2	2	2	0	0	2	2	0	0	0	2	0	2	0	0	0	2	0	2	0	2	0	2	2	0	0
Icr_10559	3	0	105.83	1	0	2	0	2	0	0	2	2	0	0	0	2	2	2	0	0	0	2	2	2	2	2	0	0	2	2	0	0	0	2	0	2	0	0	0	2	0	2	0	2	0	2	2	0	0
Icr_12504	3	0	105.83	1	0	2	0	2	0	0	2	2	0	0	0	2	2	2	0	0	0	2	2	2	2	2	0	0	2	2	0	0	0	2	0	2	0	0	0	2	0	2	0	2	0	2	2	0	0
Icr_968	3	0	105.83	1	0	2	0	2	0	0	2	2	0	0	0	2	2	2	0	0	0	2	2	2	2	2	0	0	2	2	0	0	0	2	0	2	0	0	0	2	0	2	0	2	0	2	2	0	0
Icr_20228	3	0	105.83	1	0	2	0	2	0	0	2	2	0	0	0	2	2	2	0	0	0	2	2	2	2	2	0	0	2	2	0	0	0	2	0	2	0	0	0	2	0	2	0	2	0	2	2	0	0
Icr_3478	3	0	105.83	1	0	2	0	2	0	0	2	2	0	0	0	2	2	2	0	0	0	2	2	2	2	2	0	0	2	2	0	0	0	2	0	2	0	0	0	2	0	2	0	2	0	2	2	0	0
Icr_13217	3	0	105.83	1	0	2	0	2	0	0	2	2	0	0	0	2	2	2	0	0	0	0	2	2	2	2	0	0	2	2	0	0	0	2	0	2	0	0	0	2	0	2	0	2	0	2	2	0	0
Icr_8519	3	0	105.83	1	0	2	0	2	0	0	2	2	0	0	0	2	2	2	0	0	0	0	2	2	2	2	0	0	2	2	0	0	0	2	0	2	0	0	0	2	0	2	0	2	0	2	2	0	0
Icr_17383	3	0	105.83	1	0	2	0	2	0	0	2	2	0	0	0	2	2	2	0	0	0	0	2	2	2	2	0	0	2	2	0	0	0	2	0	2	0	0	0	2	0	2	0	2	0	2	2	0	0
Icr_4142	3	0	105.83	1	0	2	0	2	0	0	2	2	0	0	0	2	2	2	0	0	0	0	2	2	2	2	0	0	2	2	0	0	0	2	0	2	0	0	0	2	0	2	0	2	0	2	2	0	0
Icr_10050	3	0	105.83	1	0	2	0	2	0	0	2	2	0	0	0	2	2	2	0	0	0	2	2	2	2	2	0	0	2	2	0	0	0	2	0	2	0	0	0	2	0	2	0	2	0	2	2	0	0
Icr_10038	3	0	105.83	1	0	2	0	2	0	0	2	2	0	0	0	2	2	2	0	0	0	2	2	2	2	2	0	0	2	2	0	0	0	2	0	2	0	0	0	2	0	2	0	2	0	2	2	0	0
Icr_11265	3	0	105.83	1	0	2	0	2	0	0	2	2	0	0	0	2	2	2	0	0	0	2	2	2	2	2	0	0	2	2	0	0	0	2	0	2	0	0	0	2	0	2	0	2	0	2	2	0	0
Icr_15692	3	0	105.83	1	0	2	0	2	0	0	2	2	0	0	0	2	2	2	0	0	0	2	2	2	2	2	0	0	2	2	0	0	0	2	0	2	0	0	0	2	0	2	0	2	0	2	2	0	0
Icr_7705	3	0	105.83	1	0	2	0	2	0	0	2	2	0	0	0	2	2	2	0	0	0	2	2	2	2	2	0	0	2	2	0	0	0	2	0	2	0	0	0	2	0	2	0	2	0	2	2	0	0
Icr_19459	3	0	105.83	1	0	2	0	2	0	0	2	2	0	0	0	2	2	2	0	0	0	2	2	2	2	2	0	0	2	2	0	0	0	2	0	2	0	0	0	2	0	2	0	2	0	2	2	0	0
Icr_11203	3	0	105.83	1	0	2	0	2	0	0	2	2	0	0	0	2	2	2	0	0	0	2	2	2	2	2	0	0	2	2	0	0	0	2	0	2	0	0	0	2	0	2	0	2	0	2	2	0	0
Icr_20040	3	0	105.83	1	0	2	0	2	0	0	2	2	0	0	0	2	2	2	0	0	0	2	2	2	2	2	0	0	2	2	0	0	0	2	0	2	0	0	0	2	0	2	0	2	0	2	2	0	0
Icr_20866	3	0	105.83	1	0	2	0	2	0	0	2	2	0	0	0	2	2	2	0	0	0	2	2	2	2	2	0	0	2	2	0	0	0	2	0	2	0	0	0	2	0	2	0	2	0	2	2	0	0
Icr_12777	3	0	105.83	1	0	2	0	2	0	0	2	2	0	0	0	2	2	2	0	0	0	2	2	2	2	2	0	0	2	2	0	0	0	2	0	2	0	0	0	2	0	2	0	2	0	2	2	0	0
Icr_4307	3	0	105.83	1	0	2	0	2	0	0	2	2	0	0	0	2	2	2	0	0	0	2	2	2	2	2	0	0	2	2	0	0	0	2	0	2	0	0	0	2	0	2	0	2	0	2	2	0	0
Icr_13829	3	0	105.83	1	0	2	0	2	0	0	2	2	0	0	0	2	2	2	0	0	0	2	2	2	2	2	0	0	2	2	0	0	0	2	0	2	0	0	0	2	0	2	0	2	0	2	2	0	0
Icr_5338	3	0	105.83	1	0	2	0	2	0	0	2	2	0	0	0	2	2	2	0	0	0	2	2	2	2	2	0	0	2	2	0	0	0	2	0	2	0	0	0	2	0	2	0	2	0	2	2	0	0
Icr_14492	3	0	105.83	1	0	2	0	2	0	0	2	2	0	0	0	2	2	2	0	0	0	2	2	2	2	2	0	0	2	2	0	0	0	2	0	2	0	0	0	2	0	2	0	2	0	2	2	0	0
Icr_4475	3	0	105.83	1	0	2	0	2	0	0	2	2	0	0	0	2	2	2	0	0	0	2	2	2	2	2	0	0	2	2	0	0	0	2	0	2	0	0	0	2	0	2	0	2	0	2	2	0	0
Icr_2884	3	0	105.83	1	0	2	0	2	0	0	2	2	0	0	0	2	2	2	0	0	0	2	2	2	2	2	0	0	2	2	0	0	0	2	0	2	0	0	0	2	0	2	0	2	0	2	2	0	0
Icr_18737	3	0	105.83	1	0	2	0	2	0	0	2	2	0	0	0	2	2	2	0	0	0	2	2	2	2	2	0	0	2	2	0	0	0	2	0	2	0	0	0	2	0	2	0	2	0	2	2	0	0
Icr_3763	3	0	105.83	1	0	2	0	2	0	0	2	2	0	0	0	2	2	2	0	0	0	2	2	2	2	2	0	0	2	2	0	0	0	2	0	2	0	0	0	2	0	2	0	2	0	2	2	0	0
Icr_21083	3	0	105.83	1	0	2	0	2	0	0	2	2	0	0	0	2	2	2	0	0	0	2	2	2	2	2	0	0	2	2	0	0	0	2	0	2	0	0	0	2	0	2	0	2	0	2	2	0	0
Icr_12781	3	0	105.83	1	0	2	0	2	0	0	2	2	0	0	0	2	2	2	0	0	0	2	2	2	2	2	0	0	2	2	0	0	0	2	0	2	0	0	0	2	0	2	0	2	0	2	2	0	0
Icr_13609	3	0	105.83	1	0	2	0	2	0	0	2	2	0	0	0	2	2	2	0	0	0	2	2	2	2	2	0	0	2	2	0	0	0	2	0	2	0	0	0	2	0	2	0	2	0	2	2	0	0
Icr_9434	3	0	105.83	1	0	2	0	2	0	0	2	2	0	0	0	2	2	2	0	0	0	2	2	2	2	2	0	0	2	2	0	0	0	2	0	2	0	0	0	2	0	2	0	2	0	2	2	0	0
Icr_7355	3	0	105.83	1	0	2	0	2	0	0	2	2	0	0	0	2	2	2	0	0	0	2	2	2	2	2	0	0	2	2	0	0	0	2	0	2	0	0	0	2	0	2	0	2	0	2	2	0	0
Icr_21829	3	0	105.83	1	0	2	0	2	0	0	2	2	0	0	0	2	2	2	0	0	0	2	2	2	2	2	0	0	2	2	0	0	0	2	0	2	0	0	0	2	0	2	0	2	0	2	2	0	0
Icr_14016	3	0	105.83	1	0	2	0	2	0	0	2	2	0	0	0	2	2	2	0	0	0	2	2	2	2	2	0	0	2	2	0	0	0	2	0	2	0	0	0	2	0	2	0	2	0	2	2	0	0
Icr_8420	3	0	105.83	1	0	2	0	2	0	0	2	2	0	0	0	2	2	2	0	0	0	2	2	2	2	2	0	0	2	2	0	0	0	2	0	2	0	0	0	2	0	2	0	2	0	2	2	0	0
Icr_9887	3	0	105.83	1	0	2	0	2	0	0	2	2	0	0	0	2	2	2	0	0	0	2	2	2	2	2	0	0	2	2	0	0	0	2	0	2	0	0	0	2	0	2	0	2	0	2	2	0	0
Icr_18289	3	0	105.83	1	0	2	0	2	0	0	2	2	0	0	0	2	2	2	0	0	0	2	2	2	2	2	0	0	2	2	0	0	0	2	0	2	0	0	0	2	0	2	0	2	0	2	2	0	0
Icr_18932	3	0	105.83	1	0	2	0	2	0	0	2	2	0	0	0	2	2	2	0	0	0	0	2	2	2	2	0	0	2	2	0	0	0	2	0	2	0	0	0	2	0	2	0	2	0	2	2	0	0
Icr_14473	3	0	105.83	1	0	2	0	2	0	0	2	2	0	0	0	2	2	2	0	0	0	0	2	2	2	2	0	0	2	2	0	0	0	2	0	2	0	0	0	2	0	2	0	2	0	2	2	0	0
Icr_21297	3	0	105.83	2	0	2	0	2	0	0	2	2	0	0	0	2	2	2	0	0	0	2	2	2	2	2	0	0	2	2	0	0	0	2	0	2	0	0	2	2	0	2	0	2	0	2	2	0	0
Icr_7204	3	0	105.83	2	0	2	0	2	0	0	2	2	0	0	0	2	2	2	0	0	0	2	2	2	2	2	0	0	2	2	0	0	0	2	0	2	0	0	0	2	0	2	0	2	0	2	2	0	0
Icr_10757	3	0	105.83	2	0	2	0	2	0	0	2	2	0	0	0	2	2	2	0	0	0	2	2	2	2	2	0	0	2	2	0	0	0	2	0	2	0	0	0	2	0	2	0	2	0	2	2	0	0
Icr_11306	3	0.31	106.14	1	0	2	0	2	0	0	2	2	0	0	0	2	2	2	0	0	0	2	2	2	2	2	0	0	2	2	0	0	0	2	0	2	0	0	2	2	0	2	0	2	0	2	2	0	0
Icr_9977	3	1.1	107.24	1	0	2	0	2	0	0	2	2	0	0	0	2	2	2	0	0	0	2	2	2	2	2	0	0	2	2	0	0	0	2	0	2	0	0	2	2	0	2	0	2	2	2	2	0	0
Icr_7448	3	0	107.24	1	0	2	0	2	0	0	2	2	0	0	0	2	2	2	0	0	0	2	2	2	2	2	0	0	2	2	0	0	0	2	0	2	0	0	2	2	0	2	0	2	2	2	2	0	0
Icr_18009	3	0	107.24	1	0	2	0	2	0	0	2	2	0	0	0	2	2	2	0	0	0	2	2	2	2	2	0	0	2	2	0	0	0	2	0	2	0	0	2	2	0	2	0	2	2	2	2	0	0
Icr_4778	3	0	107.24	1	0	2	0	2	0	0	2	2	0	0	0	2	2	2	0	0	0	2	2	2	2	2	0	0	2	2	0	0	0	2	0	2	0	0	2	2	0	2	0	2	2	2	2	0	0
Icr_1656	3	2.14	109.38	1	0	2	0	2	0	0	2	2	0	0	0	2	2	2	0	0	0	2	2	2	2	2	0	2	2	2	0	0	0	2	0	2	0	0	2	2	0	2	0	2	2	2	2	2	0
Icr_5099	3	2.42	111.8	1	0	2	0	2	0	2	2	2	0	0	0	2	2	2	0	0	0	2	2	2	2	2	0	2	2	2	0	0	0	2	0	2	0	0	2	2	0	2	0	2	2	2	2	2	0
Icr_19042	3	3.65	115.45	1	0	2	0	2	0	0	2	2	0	0	0	2	2	2	0	0	0	2	2	2	2	2	0	2	2	2	0	0	0	2	0	2	0	0	2	2	0	2	0	2	2	2	2	2	0
Icr_6653	3	1.37	116.82	1	0	2	2	2	0	0	2	2	0	0	0	2	2	2	0	0	0	2	2	2	2	2	0	2	2	2	0	0	0	2	0	2	0	0	2	2	0	2	0	2	2	2	2	2	0
Icr_21728	3	1.35	118.17	1	0	2	2	2	0	0	2	2	0	0	0	2	2	2	0	0	0	2	2	2	2	2	0	2	2	2	0	0	0	2	0	2	0	0	2	2	0	2	0	2	2	2	2	2	0
Icr_12476	3	3.6	121.77	1	0	2	2	2	0	0	2	2	0	0	0	2	2	2	2	0	0	2	2	2	2	2	0	2	2	2	0	0	0	2	0	2	0	0	2	2	0	2	0	2	0	0	0	2	0
Icr_13835	3	2.98	124.75	1	0	2	2	2	0	0	2	2	0	0	0	2	2	2	2	0	0	2	2	2	2	2	0	2	2	2	0	0	0	2	0	2	0	0	2	2	0	2	0	2	0	0	0	2	0
Icr_21647	3	4.48	129.23	1	0	2	0	2	0	0	2	2	0	0	0	2	2	2	2	0	0	2	2	2	2	2	0	2	2	2	0	0	0	2	0	2	0	0	2	2	0	2	0	2	0	0	0	2	0
Icr_19394	3	4.89	134.12	1	0	2	0	2	0	0	2	2	0	0	0	2	2	2	0	0	0	2	2	2	2	2	0	0	2	2	0	0	0	2	0	2	0	0	2	2	0	2	0	2	0	2	2	0	0
Icr_4789	3	0	134.12	1	0	2	0	2	0	0	2	2	0	0	0	2	2	2	0	0	0	2	2	2	2	2	0	0	2	2	0	0	0	2	0	2	0	0	2	2	0	2	0	2	0	2	2	0	0
Icr_20336	3	0.85	134.97	1	0	2	0	2	0	0	2	2	0	0	0	2	2	2	0	0	0	2	2	2	2	2	0	0	2	2	0	0	0	2	0	2	0	0	0	2	0	2	0	2	0	2	2	0	0
Icr_12460	3	0.61	135.58	1	0	2	0	2	0	0	2	2	0	0	0	2	2	2	0	0	0	2	2	2	2	2	0	0	2	2	0	0	0	2	0	2	0	0	0	2	0	2	0	2	0	2	2	0	0
Icr_15976	3	0	135.58	1	0	2	0	2	0	0	2	2	0	0	0	2	2	2	0	0	0	2	2	2	2	2	0	0	2	2	0	0	0	2	0	2	0	0	0	2	0	2	0	2	0	2	2	0	0
Icr_6587	3	0	135.58	1	0	2	0	2	0	0	2	2	0	0	0	2	2	2	0	0	0	2	2	2	2	2	0	0	2	2	0	0	0	2	0	2	0	0	0	2	0	2	0	2	0	2	2	0	0
Icr_12302	4	0	0	2	0	2	2	2	2	0	0	0	0	2	0	2	2	0	2	2	0	0	2	2	2	0	2	2	0	0	2	2	2	0	0	2	2	2	0	2	2	0	2	2	2	2	2	0	0
Icr_19231	4	0.47	0.47	3	0	2	2	2	2	0	0	0	0	2	0	2	2	0	2	2	2	0	2	2	2	0	2	2	0	0	2	2	0	0	0	2	2	2	0	2	2	0	2	2	2	2	2	0	0
Icr_16959	4	0.27	0.74	2	0	2	2	2	2	0	0	0	0	2	0	2	2	0	2	2	2	0	2	2	2	0	2	2	0	0	2	2	0	0	0	2	2	2	0	2	2	0	2	2	2	2	2	0	0
Icr_9090	4	0.76	1.5	1	0	2	2	2	2	0	0	0	0	2	0	2	2	0	2	2	2	0	2	2	2	0	2	2	0	0	2	2	0	0	0	2	2	2	0	0	2	0	2	2	2	2	2	0	2
Icr_3992	4	1.4	2.9	2	0	2	2	2	2	0	0	0	0	0	0	2	2	0	2	2	2	0	2	2	2	0	2	2	0	0	2	2	0	0	0	2	2	2	2	0	2	0	2	2	2	2	2	0	0
Icr_17246	4	0	2.9	3	0	2	2	2	2	0	0	0	0	0	0	2	2	0	2	2	2	0	2	2	2	0	2	2	0	0	2	2	0	0	0	2	2	2	2	0	2	0	2	2	2	2	2	0	0
Icr_6919	4	3.36	6.26	1	0	2	2	2	2	0	2	0	0	0	2	2	2	0	0	2	2	0	2	2	2	0	2	2	0	0	2	2	0	0	0	2	2	2	2	0	2	0	2	0	2	2	2	0	0
Icr_17938	4	3.37	9.63	3	0	2	2	2	2	0	0	0	0	0	0	2	2	0	2	2	2	0	2	2	2	0	2	2	0	0	2	2	0	0	0	2	2	2	2	0	2	0	2	2	2	2	2	0	0
Icr_18197	4	0	9.63	1	0	2	2	2	2	0	0	0	0	0	0	2	2	0	2	2	2	0	2	2	2	0	2	2	0	0	2	2	0	0	0	2	2	2	0	2	2	0	2	2	2	2	2	0	0
Icr_18187	4	0	9.63	3	0	2	2	2	2	0	0	0	0	0	0	2	2	0	2	2	2	0	2	2	2	0	2	2	0	0	2	2	0	0	0	2	2	2	0	2	2	0	2	2	2	2	2	0	0
Icr_13977	4	0.32	9.95	2	0	2	2	2	2	0	0	0	0	0	0	2	2	0	2	2	2	0	2	2	2	0	2	2	0	0	2	2	0	0	0	2	2	2	0	0	2	0	2	2	2	2	2	0	0
Icr_13030	4	0.65	10.6	2	0	2	2	2	2	0	0	0	0	0	0	2	2	0	2	2	2	0	2	2	2	0	2	2	0	0	2	2	0	0	0	2	2	2	2	0	2	0	2	2	2	2	2	0	0
Icr_10961	4	0	10.6	3	0	2	2	2	2	0	0	0	0	0	0	2	2	0	2	2	2	0	2	2	2	0	2	2	0	0	2	2	0	0	0	2	2	2	2	0	2	0	2	2	2	2	2	0	0
Icr_1788	4	0.26	10.86	2	0	2	2	2	2	0	0	0	0	0	0	2	2	0	2	2	2	0	2	2	2	0	2	2	0	0	2	2	0	0	0	2	2	2	2	0	2	0	2	2	2	2	2	0	0
Icr_20292	4	0	10.86	1	0	2	2	2	2	0	0	0	0	0	0	2	2	0	2	2	2	0	2	2	2	0	2	2	0	0	2	2	0	0	0	2	2	2	2	0	2	0	2	2	2	2	2	0	0
Icr_13932	4	0	10.86	2	0	2	2	2	2	0	0	0	0	0	0	2	2	0	2	2	2	0	2	2	2	0	2	2	0	0	2	2	0	0	0	2	2	2	2	0	2	0	2	2	2	2	2	0	0
Icr_6022	4	0.22	11.08	2	0	2	2	2	2	0	0	0	0	0	0	2	2	0	2	2	2	0	2	2	2	0	2	2	0	0	2	2	0	0	0	2	2	2	2	0	2	0	2	2	2	2	2	0	0
Icr_15197	4	0	11.08	1	0	2	2	2	2	0	0	0	0	0	0	2	2	0	2	2	2	0	2	2	2	0	2	2	0	0	2	2	0	0	0	2	2	2	2	0	2	0	2	2	2	2	2	0	0
Icr_2542	4	1.7	12.78	1	0	2	0	0	2	0	2	0	0	0	2	2	2	0	0	2	2	0	2	2	2	0	2	2	2	2	2	2	0	0	0	2	2	2	2	0	2	0	2	0	0	2	2	0	2
Icr_11692	4	0	12.78	2	0	2	0	0	2	0	2	0	0	0	2	2	2	0	0	2	2	0	2	2	2	0	2	2	2	2	2	2	0	0	0	2	2	2	2	0	2	0	2	0	0	2	2	0	2
Icr_10149	4	0.7	13.48	1	0	2	0	0	2	0	2	0	0	0	2	2	2	0	0	2	2	0	2	2	2	0	2	2	2	2	2	2	0	0	0	2	2	2	2	0	2	0	2	0	0	2	2	0	2
Icr_14028	4	0.35	13.83	1	0	2	0	0	2	0	2	0	0	0	2	2	2	0	0	2	2	0	2	2	2	0	2	2	2	2	2	2	0	0	0	2	2	2	2	0	2	0	2	0	0	2	2	0	2
Icr_7242	4	0.29	14.12	1	0	2	0	0	2	0	2	0	0	0	2	2	2	0	0	2	2	0	2	2	2	0	2	2	2	2	2	2	0	0	0	2	2	2	2	0	2	0	2	0	0	2	2	0	2
Icr_8152	4	0	14.12	1	0	2	0	0	2	0	2	0	0	0	2	2	2	0	0	2	2	0	2	2	2	0	2	2	2	2	2	2	0	0	0	2	2	2	2	0	2	0	2	0	0	2	2	0	2
Icr_11085	4	0.61	14.73	1	0	2	0	0	2	0	2	0	0	0	2	2	2	0	0	2	2	0	2	2	2	0	2	2	2	2	2	2	0	0	0	2	2	2	2	0	2	0	2	0	0	2	2	0	2
Icr_12015	4	2.63	17.36	2	0	2	0	0	2	0	2	0	0	0	2	2	2	0	0	2	2	0	0	0	2	0	2	2	2	2	2	2	2	0	0	2	2	2	0	2	2	0	2	0	0	2	2	0	2
Icr_16983	4	0	17.36	2	0	2	0	0	2	0	2	0	0	0	2	2	2	0	0	2	2	0	0	0	2	0	2	2	2	2	2	2	2	0	0	2	2	2	0	2	2	0	2	0	0	2	2	0	2
Icr_14813	4	0.95	18.31	3	0	2	0	0	2	0	2	0	0	0	2	2	2	0	0	2	2	0	0	0	2	0	2	2	2	2	2	2	2	0	0	2	2	2	0	2	2	0	2	0	0	2	2	0	2
Icr_6294	4	0	18.31	1	0	2	0	0	2	0	2	0	0	0	2	2	2	0	0	2	2	0	0	0	2	0	2	2	2	2	2	2	2	0	0	2	2	2	0	2	2	0	2	0	0	2	2	0	2
Icr_16309	4	0.75	19.06	3	0	2	0	0	2	0	2	0	0	0	2	2	2	0	0	2	2	0	0	0	2	0	2	0	2	2	2	2	2	0	0	2	2	2	0	2	2	0	2	0	0	2	2	0	2
Icr_21065	4	1.49	20.55	2	0	2	0	0	0	0	0	0	0	0	0	0	0	0	0	0	0	0	0	0	0	0	0	2	2	0	0	0	0	0	0	0	0	0	0	0	0	0	2	0	0	2	0	0	0
Icr_16591	4	1	21.55	1	0	2	0	0	2	0	0	0	0	0	0	0	0	0	0	0	2	0	0	0	0	0	2	2	2	0	2	2	2	0	0	0	0	0	0	0	0	0	2	0	0	2	0	0	0
Icr_15830	4	3.68	25.23	2	0	2	0	0	2	0	2	0	0	0	2	2	2	0	0	2	2	0	0	0	0	0	2	2	2	2	2	2	2	0	0	2	2	2	0	2	2	0	2	2	0	2	2	0	2
Icr_9382	4	0	25.23	1	0	2	0	0	2	0	2	0	0	0	2	2	2	0	0	2	2	0	0	0	0	0	2	2	2	2	2	2	2	0	0	2	2	2	0	2	2	0	2	2	0	2	2	0	2
Icr_13299	4	3.93	29.16	1	0	2	2	0	0	2	0	2	2	0	0	2	0	0	2	0	0	2	0	0	0	2	2	2	0	2	0	2	2	2	2	0	2	0	0	2	0	2	2	2	2	0	0	0	0
Icr_141	4	2.89	32.05	3	0	2	2	2	0	2	0	2	2	0	0	0	0	2	2	0	0	2	0	0	0	2	0	2	0	0	0	2	2	2	2	0	0	0	2	0	0	2	2	2	2	0	0	2	0
Icr_7794	4	10.57	42.62	2	0	2	0	2	0	0	0	0	0	0	0	2	0	2	2	0	0	2	0	0	2	0	0	0	0	0	0	0	0	0	2	2	0	0	0	2	0	2	0	2	0	0	2	2	0
Icr_21792	4	1.22	43.84	2	0	2	0	2	0	0	0	0	0	0	0	2	0	2	2	0	0	2	0	0	2	0	0	0	0	0	0	0	0	0	2	2	0	0	0	2	0	2	0	2	0	0	2	2	0
Icr_13704	4	1.55	45.39	2	0	2	0	2	0	0	0	0	0	0	0	2	0	2	2	2	0	2	0	0	2	0	0	0	0	0	0	0	0	0	2	2	0	0	0	2	0	2	0	2	0	0	2	2	0
Icr_13103	4	0	45.39	2	0	2	0	2	0	0	0	0	0	0	0	2	0	2	2	2	0	2	0	0	2	0	0	0	0	0	0	0	0	0	2	2	0	0	0	2	0	2	0	2	0	0	2	2	0
Icr_12395	4	1.48	46.87	2	0	2	0	2	0	0	0	0	0	0	0	2	0	2	2	2	0	2	0	0	2	0	0	0	0	0	0	0	0	0	2	2	0	0	0	2	0	2	0	2	0	0	2	2	0
Icr_7403	4	0	46.87	2	0	2	0	2	0	0	0	0	0	0	0	2	0	2	2	2	0	2	0	0	2	0	0	0	0	0	0	0	0	0	2	2	0	0	0	2	0	2	0	2	0	0	2	2	0
Icr_15053	4	0	46.87	2	0	2	0	2	0	0	0	0	0	0	0	2	0	2	2	2	0	2	0	0	2	0	0	0	0	0	0	0	0	0	2	2	0	0	0	2	0	2	0	2	0	0	2	2	0
Icr_1289	4	0	46.87	2	0	2	0	2	0	0	0	0	0	0	0	2	0	2	2	2	0	2	0	0	2	0	0	0	0	0	0	0	0	0	2	2	0	0	0	2	0	2	0	2	0	0	2	2	0
Icr_9994	4	1.16	48.03	2	0	2	0	2	0	0	0	0	0	0	0	2	0	2	2	2	0	2	0	0	2	0	0	0	0	0	0	0	0	0	0	2	0	0	0	2	0	2	0	2	0	0	2	2	0
Icr_4376	4	4.2	52.23	1	0	2	0	2	0	0	0	0	0	0	0	2	0	2	2	2	0	2	0	0	2	0	0	0	0	0	0	0	0	0	0	2	0	0	0	2	0	2	0	2	0	2	2	2	0
Icr_161	4	0.46	52.69	1	0	2	0	2	0	0	0	0	0	0	0	2	0	2	2	2	0	2	0	0	2	0	0	0	0	0	0	0	0	0	0	2	0	0	0	2	0	2	0	2	0	2	2	2	0
Icr_9832	4	2.35	55.04	3	0	2	0	2	0	0	0	0	0	2	0	2	0	2	2	2	0	2	0	0	2	0	0	0	0	0	0	0	0	0	0	2	2	0	0	2	0	2	0	2	0	2	2	2	0
Icr_13580	4	0.22	55.26	3	0	2	0	2	0	0	0	0	0	2	0	2	0	2	2	2	0	2	0	0	2	0	0	0	0	0	0	0	0	0	0	2	2	0	0	2	0	2	0	2	0	2	2	2	0
Icr_2693	4	0.21	55.47	3	0	2	0	2	0	0	0	0	0	2	0	2	0	2	2	2	0	0	0	0	2	0	0	0	0	0	0	0	0	0	0	2	2	0	0	2	0	2	0	2	0	2	2	2	0
Icr_18969	4	0	55.47	3	0	2	0	2	0	0	0	0	0	2	0	2	0	2	2	2	0	0	0	0	2	0	0	0	0	0	0	0	0	0	0	2	2	0	0	2	0	2	0	2	0	2	2	2	0
Icr_6599	4	0	55.47	3	0	2	0	2	0	0	0	0	0	2	0	2	0	2	2	2	0	0	0	0	2	0	0	0	0	0	0	0	0	0	0	2	2	0	0	2	0	2	0	2	0	2	2	2	0
Icr_20476	4	0	55.47	3	0	2	0	2	0	0	0	0	0	2	0	2	0	2	2	2	0	0	0	0	2	0	0	0	0	0	0	0	0	0	0	2	2	0	0	2	0	2	0	2	0	2	2	2	0
Icr_1735	4	0	55.47	3	0	2	0	2	0	0	0	0	0	2	0	2	0	2	2	2	0	0	0	0	2	0	0	0	0	0	0	0	0	0	0	2	2	0	0	2	0	2	0	2	0	2	2	2	0
Icr_20466	4	0	55.47	3	0	2	0	2	0	0	0	0	0	2	0	2	0	2	2	2	0	0	0	0	2	0	0	0	0	0	0	0	0	0	0	2	2	0	0	2	0	2	0	2	0	2	2	2	0
Icr_3044	4	0	55.47	1	0	2	0	2	0	0	0	0	0	2	0	2	0	2	2	2	0	0	0	0	2	0	0	0	0	0	0	0	0	0	0	2	2	0	0	2	0	2	0	2	0	2	2	2	0
Icr_18243	4	0	55.47	3	0	2	0	2	0	0	0	0	0	2	0	2	0	2	2	2	0	0	0	0	2	0	0	0	0	0	0	0	0	0	0	2	2	0	0	2	0	2	0	2	0	2	2	2	0
Icr_17825	4	0.15	55.62	3	0	2	2	2	0	0	0	0	0	2	0	2	0	2	2	2	0	0	0	0	2	0	0	0	0	0	0	0	0	0	2	2	2	0	0	2	0	2	0	2	0	2	2	2	0
Icr_4560	4	0.15	55.77	3	0	2	2	2	0	0	0	0	0	2	0	2	0	2	2	2	0	0	0	0	2	0	0	0	0	0	0	0	0	0	2	2	2	0	0	2	2	2	0	2	0	2	2	2	0
Icr_14506	4	0.15	55.92	3	0	2	2	2	0	0	0	0	0	2	0	2	0	2	2	2	0	0	0	0	2	0	0	0	0	0	0	0	0	0	2	2	2	0	0	2	2	2	0	2	0	2	2	2	0
Icr_14863	4	0.14	56.06	3	0	2	2	2	0	0	0	0	0	2	0	2	0	2	2	2	0	0	0	0	2	0	0	0	0	0	0	0	0	0	2	2	2	0	0	2	2	2	0	2	0	2	2	2	0
Icr_11981	4	0.13	56.19	3	0	2	2	2	0	0	0	0	0	2	0	2	0	2	2	2	0	0	0	0	2	0	0	0	0	0	0	0	0	0	2	2	2	0	0	2	2	2	0	2	0	2	2	2	0
Icr_16426	4	2.75	58.94	1	0	2	2	2	0	0	0	0	2	2	0	2	2	2	2	0	0	0	2	0	2	0	0	0	0	0	0	0	2	2	2	2	2	0	0	2	2	0	0	2	0	2	0	2	0
Icr_9202	4	0	58.94	2	0	2	2	2	0	0	0	0	2	2	0	2	2	2	2	0	0	0	2	0	2	0	0	0	0	0	0	0	2	2	2	2	2	0	0	2	2	0	0	2	0	2	0	2	0
Icr_13807	4	0	58.94	1	0	2	2	2	0	0	0	0	2	2	0	2	2	2	2	0	0	0	2	0	2	0	0	0	0	0	0	0	2	2	2	2	2	0	0	2	2	0	0	2	0	2	0	2	0
Icr_18557	4	0.76	59.7	3	0	2	2	2	0	0	0	0	2	2	0	2	2	2	2	0	0	0	2	0	2	0	0	0	0	0	0	2	2	2	2	2	2	0	0	2	2	0	2	0	0	2	0	2	2
Icr_4261	4	0.38	60.08	2	0	2	2	2	0	0	0	0	2	2	0	2	2	2	2	0	0	0	2	0	2	0	0	0	0	0	0	2	2	2	2	0	2	0	0	2	2	0	2	0	0	2	0	2	2
Icr_11384	4	0.36	60.44	2	0	2	2	2	0	0	0	0	2	2	0	2	2	2	2	0	0	2	2	0	2	0	0	0	0	0	0	2	2	2	2	0	2	0	0	2	2	0	2	0	0	2	0	2	2
Icr_2458	4	0.65	61.09	2	0	2	2	2	0	0	0	0	2	2	0	2	2	2	2	0	0	2	2	0	0	0	0	0	0	0	2	2	2	2	2	0	2	0	0	0	2	0	2	0	0	2	0	2	2
Icr_503	4	0.29	61.38	3	0	2	2	2	0	0	0	0	2	2	0	2	2	2	2	0	0	2	2	0	0	0	0	0	0	0	2	0	2	2	2	0	2	0	0	0	2	0	2	0	0	2	0	2	2
Icr_15592	4	0.42	61.8	1	0	2	2	2	0	2	0	0	2	0	0	2	2	2	2	0	0	2	2	0	0	0	0	0	0	0	2	0	2	2	2	0	2	0	0	0	2	0	2	0	0	2	0	2	2
Icr_16401	4	0	61.8	1	0	2	2	2	0	2	0	0	2	0	0	2	2	2	2	0	0	2	2	0	0	0	0	0	0	0	2	0	2	2	2	0	2	0	0	0	2	0	2	0	0	2	0	2	2
Icr_5485	4	0	61.8	1	0	2	2	2	0	2	0	0	2	0	0	2	2	2	2	0	0	2	2	0	0	0	0	0	0	0	2	0	2	2	2	0	2	0	0	0	2	0	2	0	0	2	0	2	2
Icr_10025	4	0	61.8	1	0	2	2	2	0	2	0	0	2	0	0	2	2	2	2	0	0	2	2	0	0	0	0	0	0	0	2	0	2	2	2	0	2	0	0	0	2	0	2	0	0	2	0	2	2
Icr_21431	4	0.42	62.22	1	0	2	2	2	0	2	0	0	2	0	0	2	2	2	2	0	0	2	2	2	0	0	0	0	0	0	2	0	2	2	2	0	2	0	0	0	2	0	2	0	0	2	0	2	2
Icr_3158	4	0	62.22	1	0	2	2	2	0	2	0	0	2	0	0	2	2	2	2	0	0	2	2	2	0	0	0	0	0	0	2	0	2	2	2	0	2	0	0	0	2	0	2	0	0	2	0	2	2
Icr_2125	4	0	62.22	1	0	2	2	2	0	2	0	0	2	0	0	2	2	2	2	0	0	2	2	2	0	0	0	0	0	0	2	0	2	2	2	0	2	0	0	0	2	0	2	0	0	2	0	2	2
Icr_19260	4	0	62.22	1	0	2	2	2	0	2	0	0	2	0	0	2	2	2	2	0	0	2	2	2	0	0	0	0	0	0	2	0	2	2	2	0	2	0	0	0	2	0	2	0	0	2	0	2	2
Icr_16392	4	0	62.22	1	0	2	2	2	0	2	0	0	2	0	0	2	2	2	2	0	0	2	2	2	0	0	0	0	0	0	2	0	2	2	2	0	2	0	0	0	2	0	2	0	0	2	0	2	2
Icr_16291	4	0	62.22	3	0	2	2	2	0	2	0	0	2	0	0	2	2	2	2	0	0	2	2	2	0	0	0	0	0	0	2	0	2	2	2	0	2	0	0	0	2	0	2	0	0	2	0	2	2
Icr_1597	4	0	62.22	3	0	2	2	2	0	2	0	0	2	0	0	2	2	2	2	0	0	2	2	2	0	0	0	0	0	0	2	0	2	2	2	0	2	0	0	0	2	0	2	0	0	2	0	2	2
Icr_593	4	0	62.22	1	0	2	2	2	0	2	0	0	2	0	0	2	2	2	2	0	0	2	2	2	0	0	0	0	0	0	2	0	2	2	2	0	2	0	0	0	2	0	2	0	0	2	0	2	2
Icr_19037	4	0	62.22	3	0	2	2	2	0	2	0	0	2	0	0	2	2	2	2	0	0	2	2	2	0	0	0	0	0	0	2	0	2	2	2	0	2	0	0	0	2	0	2	0	0	2	0	2	2
Icr_17732	4	0	62.22	2	0	2	2	2	0	2	0	0	2	0	0	2	2	2	2	0	0	2	2	2	0	0	0	0	0	0	2	0	2	2	2	0	2	0	0	0	2	0	2	0	0	2	0	2	2
Icr_21549	4	0	62.22	2	0	2	2	2	0	2	0	0	2	0	0	2	2	2	2	0	0	2	2	2	0	0	0	0	0	0	2	0	2	2	2	0	2	0	0	0	2	0	2	0	0	2	0	2	2
Icr_2765	4	0	62.22	2	0	2	2	2	0	2	0	0	2	0	0	2	2	2	2	0	0	2	2	2	0	0	0	0	0	0	2	0	2	2	2	0	2	0	0	0	2	0	2	0	0	2	0	2	2
Icr_7083	4	0	62.22	3	0	2	2	2	0	2	0	0	2	0	0	2	2	2	2	0	0	2	2	2	0	0	0	0	0	0	2	0	2	2	2	0	2	0	0	0	2	0	2	0	0	2	0	2	2
Icr_7931	4	0	62.22	1	0	2	2	2	0	2	0	0	2	0	0	2	2	2	2	0	0	2	2	2	0	0	0	0	0	0	2	0	2	2	2	0	2	0	0	0	2	0	2	0	0	2	0	2	2
Icr_1535	4	0	62.22	2	0	2	2	2	0	2	0	0	2	0	0	2	2	2	2	0	0	2	2	2	0	0	0	0	0	0	2	0	2	2	2	0	2	0	0	0	2	0	2	0	0	2	0	2	2
Icr_20938	4	0.32	62.54	2	0	2	2	2	0	2	0	0	2	0	0	2	2	2	2	0	0	2	2	2	0	0	0	0	0	0	2	0	2	2	2	0	2	0	0	0	2	0	2	0	0	2	0	2	2
Icr_485	4	0.3	62.84	2	0	2	2	2	0	2	0	0	2	0	0	2	2	2	2	0	0	2	2	2	0	0	0	0	0	0	2	0	2	2	2	0	2	0	0	0	2	0	2	0	0	2	0	2	2
Icr_15186	4	0.32	63.16	2	0	2	2	2	0	2	0	0	2	0	0	2	2	2	2	0	0	2	2	2	0	0	0	0	0	0	2	0	2	0	2	0	2	0	0	0	2	0	2	0	0	2	0	2	2
Icr_7772	4	1.38	64.54	1	0	2	0	0	0	2	0	0	2	0	0	2	0	0	0	0	0	0	2	2	0	0	0	0	0	0	2	0	2	0	2	0	0	0	0	0	2	0	2	2	0	2	0	0	2
Icr_21516	4	0	64.54	1	0	2	0	0	0	2	0	0	2	0	0	2	0	0	0	0	0	0	2	2	0	0	0	0	0	0	2	0	2	0	2	0	0	0	0	0	2	0	2	2	0	2	0	0	2
Icr_15877	4	0.58	65.12	1	0	2	0	0	0	2	0	0	0	0	0	2	0	0	0	0	0	0	2	0	0	0	0	2	0	0	2	0	2	0	2	0	0	0	0	0	2	0	2	2	0	2	0	0	2
Icr_473	4	0	65.12	1	0	2	0	0	0	2	0	0	0	0	0	2	0	0	0	0	0	0	2	0	0	0	0	2	0	0	2	0	2	0	2	0	0	0	0	0	2	0	2	2	0	2	0	0	2
Icr_8355	4	0.8	65.92	1	0	2	0	0	0	0	0	0	0	0	0	2	0	0	0	0	0	0	2	0	0	0	0	2	0	0	0	0	2	0	2	0	0	0	0	0	2	0	2	2	0	2	0	0	0
Icr_13852	4	0	65.92	2	0	2	0	0	0	0	0	0	0	0	0	2	0	0	0	0	0	0	2	0	0	0	0	2	0	0	0	0	2	0	2	0	0	0	0	0	2	0	2	2	0	2	0	0	0
Icr_17690	4	0	65.92	2	0	2	0	0	0	0	0	0	0	0	0	2	0	0	0	0	0	0	2	0	0	0	0	2	0	0	0	0	2	0	2	0	0	0	0	0	2	0	2	2	0	2	0	0	0
Icr_19703	4	3.42	69.34	2	0	2	0	0	0	0	2	0	0	0	0	2	0	0	2	2	2	0	2	2	0	0	0	2	2	0	0	0	2	0	2	0	0	0	0	0	2	2	2	2	0	2	0	0	2
Icr_7246	4	3.79	73.13	1	0	2	0	0	0	0	2	0	0	0	0	2	0	2	2	2	2	0	2	2	2	2	0	2	2	0	0	0	2	2	2	0	0	0	0	2	0	2	0	2	0	0	0	0	2
Icr_13342	4	1.98	75.11	2	0	2	0	2	0	0	2	0	0	0	0	0	0	2	2	2	2	0	2	2	2	2	0	2	2	0	2	0	2	2	2	0	0	2	0	2	0	2	0	2	0	0	0	0	2
Icr_11683	4	1.81	76.92	2	0	2	2	2	2	0	2	0	0	0	0	0	0	2	2	2	2	0	2	2	2	2	0	2	2	0	2	0	2	2	2	0	0	2	0	2	0	2	0	2	0	0	0	0	2
Icr_17641	4	1.81	78.73	2	0	2	2	2	2	0	2	0	0	2	2	0	0	2	2	2	2	0	2	2	2	2	0	2	2	2	2	2	2	2	2	0	0	2	0	2	0	2	0	2	0	0	0	0	2
Icr_20145	4	1.25	79.98	1	0	2	2	2	2	0	2	0	0	2	2	0	0	2	2	2	2	0	2	2	2	2	0	2	2	2	2	2	2	2	2	0	0	2	0	2	0	2	0	2	0	0	0	0	2
Icr_3459	4	0	79.98	2	0	2	2	2	2	0	2	0	0	2	2	0	0	2	2	2	2	0	2	2	2	2	0	2	2	2	2	2	2	2	2	0	0	2	0	2	0	2	0	2	0	0	0	0	2
Icr_12744	4	0	79.98	2	0	2	2	2	2	0	2	0	0	2	2	0	0	2	2	2	2	0	2	2	2	2	0	2	2	2	2	2	2	2	2	0	0	2	0	2	0	2	0	2	0	0	0	0	2
Icr_19696	4	0	79.98	2	0	2	2	2	2	0	2	0	0	2	2	0	0	2	2	2	2	0	2	2	2	2	0	2	2	2	2	2	2	2	2	0	0	2	0	2	0	2	0	2	0	0	0	0	2
Icr_7245	4	0	79.98	1	0	2	2	2	2	0	2	0	0	2	2	0	0	2	2	2	2	0	2	2	2	2	0	2	2	2	2	2	2	2	2	0	0	2	0	2	0	2	0	2	0	0	0	0	2
Icr_2081	4	0	79.98	2	0	2	2	2	2	0	2	0	0	2	2	0	0	2	2	2	2	0	2	2	2	2	0	2	2	2	2	2	2	2	2	0	0	2	0	2	0	2	0	2	0	0	0	0	2
Icr_1701	4	0	79.98	3	0	2	2	2	2	0	2	0	0	2	2	0	0	2	2	2	2	0	2	2	2	2	0	2	2	2	2	2	2	2	2	0	0	2	0	2	0	2	0	2	0	0	0	0	2
Icr_8559	4	1.72	81.7	1	0	2	2	2	2	2	2	0	2	2	2	0	0	2	0	2	2	0	2	2	2	2	0	2	2	2	2	2	2	2	2	0	0	2	0	2	0	2	0	2	0	0	0	0	2
Icr_9916	4	0	81.7	2	0	2	2	2	2	2	2	0	2	2	2	0	0	2	0	2	2	0	2	2	2	2	0	2	2	2	2	2	2	2	2	0	0	2	0	2	0	2	0	2	0	0	0	0	2
Icr_18563	4	3.78	85.48	3	0	2	2	2	2	0	2	0	2	2	2	0	0	2	0	2	2	0	2	2	2	2	0	2	2	2	2	2	2	0	2	0	0	2	0	2	0	2	0	2	0	0	0	0	2
Icr_484	4	1.67	87.15	2	0	2	2	2	2	0	2	0	2	2	2	0	0	2	0	2	2	0	2	2	2	2	0	2	2	2	2	2	2	0	2	0	0	2	0	2	0	2	0	2	0	0	0	0	0
Icr_18216	4	16.61	103.76	1	0	2	2	2	2	2	0	0	0	0	2	2	0	0	0	2	2	0	2	2	2	2	0	0	2	2	2	2	2	2	2	0	0	0	0	2	0	2	0	2	0	0	0	0	0
Icr_11593	4	0	103.76	1	0	2	2	2	2	2	0	0	0	0	2	2	0	0	0	2	2	0	2	2	2	2	0	0	2	2	2	2	2	2	2	0	0	0	0	2	0	2	0	2	0	0	0	0	0
Icr_12248	4	0	103.76	1	0	2	2	2	2	2	0	0	0	0	2	2	0	0	0	2	2	0	2	2	2	2	0	2	2	2	2	2	2	2	2	0	0	0	0	2	0	2	0	2	0	0	0	0	0
Icr_11492	4	0	103.76	1	0	2	2	2	2	2	0	0	0	0	2	2	0	0	0	2	2	0	2	2	2	2	0	2	2	2	2	2	2	2	2	0	0	0	0	2	0	2	0	2	0	0	0	0	0
Icr_19051	4	0	103.76	1	0	2	2	2	2	2	0	0	0	0	2	2	0	0	0	2	2	0	2	2	2	2	0	2	2	2	2	2	2	2	2	0	0	0	0	2	0	2	0	2	0	0	0	0	0
Icr_8593	4	0	103.76	1	0	2	2	2	2	2	0	0	0	0	2	2	0	0	0	2	2	0	2	2	2	2	0	2	2	2	2	2	2	2	2	0	0	0	0	2	0	2	0	2	0	0	0	0	0
Icr_8125	4	0	103.76	1	0	2	2	2	2	2	0	0	0	0	2	2	0	0	0	2	2	0	2	2	2	2	0	2	2	2	2	2	2	2	2	0	0	0	0	2	0	2	0	2	0	0	0	0	0
Icr_446	4	0	103.76	1	0	2	2	2	2	2	0	0	0	0	2	2	0	0	0	2	2	0	2	2	2	2	0	2	2	2	2	2	2	2	2	0	0	0	0	2	0	2	0	2	0	0	0	0	0
Icr_6784	4	0	103.76	1	0	2	2	2	2	2	0	0	0	0	2	2	0	0	0	2	2	0	2	2	2	2	0	2	2	2	2	2	2	2	2	0	0	0	0	2	0	2	0	2	0	0	0	0	0
Icr_13887	4	0	103.76	1	0	2	2	2	2	2	0	0	0	0	2	2	0	0	0	2	2	0	2	2	2	2	0	2	2	2	2	2	2	2	2	0	0	0	0	2	0	2	0	2	0	0	0	0	0
Icr_20322	4	0	103.76	1	0	2	2	2	2	2	0	0	0	0	2	2	0	0	0	2	2	0	2	2	2	2	0	2	2	2	2	2	2	2	2	0	0	0	0	2	0	2	0	2	0	0	0	0	0
Icr_14437	4	0	103.76	1	0	2	2	2	2	2	0	0	0	0	2	2	0	0	0	2	2	0	2	2	2	2	0	2	2	2	2	2	2	2	2	0	0	0	0	2	0	2	0	2	0	0	0	0	0
Icr_8203	4	0	103.76	1	0	2	2	2	2	2	0	0	0	0	2	2	0	0	0	2	2	0	2	2	2	2	0	2	2	2	2	2	2	2	2	0	0	0	0	2	0	2	0	2	0	0	0	0	0
Icr_5646	4	0	103.76	1	0	2	2	2	2	2	0	0	0	0	2	2	0	0	0	2	2	0	2	2	2	2	0	2	2	2	2	2	2	2	2	0	0	0	0	2	0	2	0	2	0	0	0	0	0
Icr_8795	4	0	103.76	1	0	2	2	2	2	2	0	0	0	0	2	2	0	0	0	2	2	0	2	2	2	2	0	2	2	2	2	2	2	2	2	0	0	0	0	2	0	2	0	2	0	0	0	0	0
Icr_12554	4	0	103.76	1	0	2	2	2	2	2	0	0	0	0	2	2	0	0	0	2	2	0	2	2	2	2	0	2	2	2	2	2	2	2	2	0	0	0	0	2	0	2	0	2	0	0	0	0	0
Icr_10985	4	0	103.76	1	0	2	2	2	2	2	0	0	0	0	2	2	0	0	0	2	2	0	2	2	2	2	0	2	2	2	2	2	2	2	2	0	0	0	0	2	0	2	0	2	0	0	0	0	0
Icr_1366	4	0.35	104.11	1	0	2	2	2	2	2	0	0	0	2	2	2	0	0	0	2	2	0	2	2	2	2	0	0	2	2	2	2	2	2	2	0	0	0	0	2	0	2	0	2	0	0	0	2	0
Icr_8696	4	0	104.11	1	0	2	2	2	2	2	0	0	0	2	2	2	0	0	0	2	2	0	2	2	2	2	0	0	2	2	2	2	2	2	2	0	0	0	0	2	0	2	0	2	0	0	0	0	0
Icr_13400	4	0	104.11	1	0	2	2	2	2	2	0	0	0	2	2	2	0	0	0	2	2	0	2	2	2	2	0	0	2	2	2	2	2	2	2	0	0	0	0	2	0	2	0	2	0	0	0	0	0
Icr_127	4	0	104.11	1	0	2	2	2	2	2	0	0	0	2	2	2	0	0	0	2	2	0	2	2	2	2	0	0	2	2	2	2	2	2	2	0	0	0	0	2	0	2	0	2	0	0	0	0	0
Icr_8461	4	0	104.11	1	0	2	2	2	2	2	0	0	0	2	2	2	0	0	0	2	2	0	2	2	2	2	0	0	2	2	2	2	2	2	2	0	0	0	0	2	0	2	0	2	0	0	0	0	0
Icr_20679	4	0	104.11	1	0	2	2	2	2	2	0	0	0	2	2	2	0	0	0	2	2	0	2	2	2	2	0	0	2	2	2	2	2	2	2	0	0	0	0	2	0	2	0	2	0	0	0	0	0
Icr_7054	4	0	104.11	1	0	2	2	2	2	2	0	0	0	2	2	2	0	0	0	2	2	0	2	2	2	2	0	0	2	2	2	2	2	2	2	0	0	0	0	2	0	2	0	2	0	0	0	0	0
Icr_12066	4	0	104.11	1	0	2	2	2	2	2	0	0	0	0	2	2	0	0	0	2	2	0	2	2	2	2	0	0	2	2	2	2	2	2	2	0	0	0	0	2	0	2	0	2	0	0	0	0	0
Icr_11548	4	0	104.11	1	0	2	2	2	2	0	0	0	0	0	2	2	0	0	0	2	2	0	2	2	2	2	0	0	2	2	2	2	2	2	2	0	0	0	0	2	0	2	0	2	0	0	0	0	0
Icr_16577	4	0	104.11	1	0	2	2	2	2	0	0	0	0	0	2	2	0	0	0	2	2	0	2	2	2	2	0	0	2	2	2	2	2	2	2	0	0	0	0	2	0	2	0	2	0	0	0	0	0
Icr_12988	4	0	104.11	1	0	2	2	2	2	0	0	0	0	0	2	2	0	0	0	2	2	0	2	2	2	2	0	0	2	2	2	2	2	2	2	0	0	0	0	2	0	2	0	2	0	0	0	0	0
Icr_13981	4	0	104.11	1	0	2	2	2	2	0	0	0	0	0	2	2	0	0	0	2	2	0	2	2	2	2	0	0	2	2	2	2	2	2	2	0	0	0	0	2	0	2	0	2	0	0	0	0	0
Icr_7856	4	0	104.11	1	0	2	2	2	2	2	0	0	0	0	2	2	0	0	0	2	2	0	2	2	2	2	0	0	2	2	2	2	2	2	2	0	0	0	0	2	0	2	0	2	0	0	0	0	0
Icr_1508	4	0	104.11	1	0	2	2	2	2	2	0	0	0	0	2	2	0	0	0	2	2	0	2	2	2	2	0	0	2	2	2	2	2	2	2	0	0	0	0	2	0	2	0	2	0	0	0	0	0
Icr_6880	4	0	104.11	1	0	2	2	2	2	2	0	0	0	0	2	2	0	0	0	2	2	0	2	2	2	2	0	0	2	2	2	2	2	2	2	0	0	0	0	2	0	2	0	2	0	0	0	0	0
Icr_5096	4	0	104.11	1	0	2	2	2	2	2	0	0	0	0	2	2	0	0	0	2	2	0	2	2	2	2	0	0	2	2	2	2	2	2	2	0	0	0	0	2	0	2	0	2	0	0	0	0	0
Icr_7333	4	0	104.11	1	0	2	2	2	2	2	0	0	0	0	2	2	0	0	0	2	2	0	2	2	2	2	0	2	2	2	2	2	2	2	2	0	0	0	0	2	0	2	0	2	0	0	0	0	0
Icr_8141	4	0	104.11	1	0	2	2	2	2	2	0	0	0	0	2	2	0	0	0	2	2	0	2	2	2	2	0	2	2	2	2	2	2	2	2	0	0	0	0	2	0	2	0	2	0	0	0	0	0
Icr_20548	4	0	104.11	1	0	2	2	2	2	2	0	0	0	0	2	2	0	0	0	2	2	0	2	2	2	2	0	2	2	2	2	2	2	2	2	0	0	0	0	2	0	2	0	2	0	0	0	0	0
Icr_4567	4	0	104.11	1	0	2	2	2	2	2	0	0	0	0	2	2	0	0	0	2	2	0	2	2	2	2	0	0	2	2	2	2	2	2	2	0	0	0	0	2	0	2	0	2	0	0	0	0	0
Icr_4288	4	0	104.11	1	0	2	2	2	2	2	0	0	0	0	2	2	0	0	0	2	2	0	2	2	2	2	0	0	2	2	2	2	2	2	2	0	0	0	0	2	0	2	0	2	0	0	0	0	0
Icr_4599	4	0	104.11	1	0	2	2	2	2	2	0	0	0	0	2	2	0	0	0	2	2	0	2	2	2	2	0	0	2	2	2	2	2	2	2	0	0	0	0	2	0	2	0	2	0	0	0	0	0
Icr_9289	4	0	104.11	1	0	2	2	2	2	2	0	0	0	0	2	2	0	0	0	2	2	0	2	2	2	2	0	0	2	2	2	2	2	2	2	0	0	0	0	2	0	2	0	2	0	0	0	0	0
Icr_21808	4	0	104.11	1	0	2	2	2	2	2	0	0	0	0	2	2	0	0	0	2	2	0	2	2	2	2	0	0	2	2	2	2	2	2	2	0	0	0	0	2	0	2	0	2	0	0	0	0	0
Icr_12277	4	0	104.11	1	0	2	2	2	2	2	0	0	0	0	2	2	0	0	0	2	2	0	2	2	2	2	0	2	2	2	2	2	2	2	2	0	0	0	0	2	0	2	0	2	0	0	0	0	0
Icr_14695	4	0	104.11	1	0	2	2	2	2	2	0	0	0	0	2	2	0	0	0	2	2	0	2	2	2	2	0	2	2	2	2	2	2	2	2	0	0	0	0	2	0	2	0	2	0	0	0	0	0
Icr_5885	4	0	104.11	1	0	2	2	2	2	2	0	0	0	0	2	2	0	0	0	2	2	0	2	2	2	2	0	2	2	2	2	2	2	2	2	0	0	0	0	2	0	2	0	2	0	0	0	0	0
Icr_9936	4	0	104.11	1	0	2	2	2	2	2	0	0	0	0	2	2	0	0	0	2	2	0	2	2	2	2	0	2	2	2	2	2	2	2	2	0	0	0	0	2	0	2	0	2	0	0	0	0	0
Icr_4881	4	0	104.11	1	0	2	2	2	2	2	0	0	0	0	2	2	0	0	0	2	2	0	2	2	2	2	0	2	2	2	2	2	2	2	2	0	0	0	0	2	0	2	0	2	0	0	0	0	0
Icr_8956	4	0	104.11	1	0	2	2	2	2	2	0	0	0	0	2	2	0	0	0	2	2	0	2	2	2	2	0	2	2	2	2	2	2	2	2	0	0	0	0	2	0	2	0	2	0	0	0	0	0
Icr_17803	4	0	104.11	1	0	2	2	2	2	2	0	0	0	0	2	2	0	0	0	2	2	0	2	2	2	2	0	2	2	2	2	2	2	2	2	0	0	0	0	2	0	2	0	2	0	0	0	0	0
Icr_4720	4	0	104.11	1	0	2	2	2	2	2	0	0	0	0	2	2	0	0	0	2	2	0	2	2	2	2	0	2	2	2	2	2	2	2	2	0	0	0	0	2	0	2	0	2	0	0	0	0	0
Icr_9496	4	0	104.11	1	0	2	2	2	2	2	0	0	0	0	2	2	0	0	0	2	2	0	2	2	2	2	0	2	2	2	2	2	2	2	2	0	0	0	0	2	0	2	0	2	0	0	0	0	0
Icr_7887	4	0	104.11	1	0	2	2	2	2	2	0	0	0	0	2	2	0	0	0	2	2	0	2	2	2	2	0	2	2	2	2	2	2	2	2	0	0	0	0	2	0	2	0	2	0	0	0	0	0
Icr_18075	4	0	104.11	1	0	2	2	2	2	2	0	0	0	0	2	2	0	0	0	2	2	0	2	2	2	2	0	2	2	2	2	2	2	2	2	0	0	0	0	2	0	2	0	2	0	0	0	0	0
Icr_13494	4	0	104.11	1	0	2	2	2	2	2	0	0	0	0	2	2	0	0	0	2	2	0	2	2	2	2	0	2	2	2	2	2	2	2	2	0	0	0	0	2	0	2	0	2	0	0	0	0	0
Icr_16286	4	0	104.11	1	0	2	2	2	2	2	0	0	0	0	2	2	0	0	0	2	2	0	2	2	2	2	0	2	2	2	2	2	2	2	2	0	0	0	0	2	0	2	0	2	0	0	0	0	0
Icr_11060	4	0	104.11	1	0	2	2	2	2	2	0	0	0	0	2	2	0	0	0	2	2	0	2	2	2	2	0	2	2	2	2	2	2	2	2	0	0	0	0	2	0	2	0	2	0	0	0	0	0
Icr_7984	4	0	104.11	1	0	2	2	2	2	2	0	0	0	0	2	2	0	0	0	2	2	0	2	2	2	2	0	2	2	2	2	2	2	2	2	0	0	0	0	2	0	2	0	2	0	0	0	0	0
Icr_2103	4	0	104.11	1	0	2	2	2	2	2	0	0	0	0	2	2	0	0	0	2	2	0	2	2	2	2	0	2	2	2	2	2	2	2	2	0	0	0	0	2	0	2	0	2	0	0	0	0	0
Icr_9545	4	0	104.11	1	0	2	2	2	2	2	0	0	0	0	2	2	0	0	0	2	2	0	2	2	2	2	0	0	2	2	2	2	2	2	2	0	0	0	0	2	0	2	0	2	0	0	0	0	0
Icr_14456	4	0	104.11	1	0	2	2	2	2	2	0	0	0	2	2	2	0	0	0	2	2	0	2	2	2	2	0	0	2	2	2	2	2	2	2	0	0	0	0	2	0	2	0	2	0	0	0	0	0
Icr_9196	4	0	104.11	1	0	2	2	2	2	2	0	0	0	0	2	2	0	0	0	2	2	0	2	2	2	2	0	0	2	2	2	2	2	2	2	0	0	0	0	2	0	2	0	2	0	0	0	0	0
Icr_3864	4	0	104.11	1	0	2	2	2	2	2	0	0	0	0	2	2	0	0	0	2	2	0	2	2	2	2	0	0	2	2	2	2	2	2	2	0	0	0	0	2	0	2	0	2	0	0	0	0	0
Icr_7222	4	0	104.11	1	0	2	2	2	2	2	0	0	0	0	2	2	0	0	0	2	2	0	2	2	2	2	0	0	2	2	2	2	2	2	2	0	0	0	0	2	0	2	0	2	0	0	0	0	0
Icr_7074	4	0	104.11	1	0	2	2	2	2	2	0	0	0	0	2	2	0	0	0	2	2	0	2	2	2	2	0	0	2	2	2	2	2	2	2	0	0	0	0	2	0	2	0	2	0	0	0	0	0
Icr_7157	4	0	104.11	1	0	2	2	2	2	0	0	0	0	0	2	2	0	0	0	2	2	0	2	2	2	2	0	0	2	2	2	2	2	2	2	0	0	0	0	2	0	2	0	2	0	0	0	0	0
Icr_12822	4	0	104.11	1	0	2	2	2	2	0	0	0	0	0	2	2	0	0	0	2	2	0	2	2	2	2	0	0	2	2	2	2	2	2	2	0	0	0	0	2	0	2	0	2	0	0	0	0	0
Icr_18286	4	0	104.11	1	0	2	2	2	2	0	0	0	0	0	2	2	0	0	0	2	2	0	2	2	2	2	0	0	2	2	2	2	2	2	2	0	0	0	0	2	0	2	0	2	0	0	0	0	0
Icr_7871	4	0	104.11	1	0	2	2	2	2	0	0	0	0	0	2	2	0	0	0	2	2	0	2	2	2	2	0	0	2	2	2	2	2	2	2	0	0	0	0	2	0	2	0	2	0	0	0	0	0
Icr_11915	4	0	104.11	1	0	2	2	2	2	0	0	0	0	0	2	2	0	0	0	2	2	0	2	2	2	2	0	0	2	2	2	2	2	2	2	0	0	0	0	2	0	2	0	2	0	0	0	0	0
Icr_20442	4	0	104.11	1	0	2	2	2	2	0	0	0	0	0	2	2	0	0	0	2	2	0	2	2	2	2	0	0	2	2	2	2	2	2	2	0	0	0	0	2	0	2	0	2	0	0	0	0	0
Icr_4922	4	0	104.11	1	0	2	2	2	2	0	0	0	0	0	2	2	0	0	0	2	2	0	2	2	2	2	0	0	2	2	2	2	2	2	2	0	0	0	0	2	0	2	0	2	0	0	0	0	0
Icr_18748	4	0	104.11	1	0	2	2	2	2	0	0	0	0	0	2	2	0	0	0	2	2	0	2	2	2	2	0	0	2	2	2	2	2	2	2	0	0	0	0	2	0	2	0	2	0	0	0	0	0
Icr_20771	4	0	104.11	1	0	2	2	2	2	0	0	0	0	0	2	2	0	0	0	2	2	0	2	2	2	2	0	0	2	2	2	2	2	2	2	0	0	0	0	2	0	2	0	2	0	0	0	0	0
Icr_7491	4	0	104.11	1	0	2	2	2	2	0	0	0	0	0	2	2	0	0	0	2	2	0	2	2	2	2	0	0	2	2	2	2	2	2	2	0	0	0	0	2	0	2	0	2	0	0	0	0	0
Icr_17311	4	0	104.11	1	0	2	2	2	2	0	0	0	0	0	2	2	0	0	0	2	2	0	2	2	2	2	0	0	2	2	2	2	2	2	2	0	0	0	0	2	0	2	0	2	0	0	0	0	0
Icr_13544	4	0	104.11	1	0	2	2	2	2	0	0	0	0	0	2	2	0	0	0	2	2	0	2	2	2	2	0	0	2	2	2	2	2	2	2	0	0	0	0	2	0	2	0	2	0	0	0	0	0
Icr_3942	4	0	104.11	1	0	2	2	2	2	2	0	0	0	0	2	2	0	0	0	2	2	0	2	2	2	2	0	0	2	2	2	2	2	2	2	0	0	0	0	2	0	2	0	2	0	0	0	0	0
Icr_7048	4	0	104.11	1	0	2	2	2	2	2	0	0	0	0	2	2	0	0	0	2	2	0	2	2	2	2	0	0	2	2	2	2	2	2	2	0	0	0	0	2	0	2	0	2	0	0	0	0	0
Icr_6627	4	0	104.11	1	0	2	2	2	2	2	0	0	0	0	2	2	0	0	0	2	2	0	2	2	2	2	0	0	2	2	2	2	2	2	2	0	0	0	0	2	0	2	0	2	0	0	0	0	0
Icr_19215	4	0	104.11	1	0	2	2	2	2	2	0	0	0	0	2	2	0	0	0	2	2	0	2	2	2	2	0	0	2	2	2	2	2	2	2	0	0	0	0	2	0	2	0	2	0	0	0	0	0
Icr_6591	4	0	104.11	1	0	2	2	2	2	2	0	0	0	0	2	2	0	0	0	2	2	0	2	2	2	2	0	0	2	2	2	2	2	2	2	0	0	0	0	2	0	2	0	2	0	0	0	0	0
Icr_21837	4	0	104.11	1	0	2	2	2	2	2	0	0	0	0	2	2	0	0	0	2	2	0	2	2	2	2	0	0	2	2	2	2	2	2	2	0	0	0	0	2	0	2	0	2	0	0	0	0	0
Icr_8063	4	0	104.11	1	0	2	2	2	2	2	0	0	0	0	2	2	0	0	0	2	2	0	2	2	2	2	0	0	2	2	2	2	2	2	2	0	0	0	0	2	0	2	0	2	0	0	0	0	0
Icr_8224	4	0.57	104.68	1	0	2	2	2	2	0	0	0	0	2	2	2	0	0	0	2	2	0	2	2	2	2	0	0	2	2	2	2	2	2	2	0	0	0	0	2	0	2	0	2	0	0	0	2	0
Icr_8603	4	0	104.68	1	0	2	2	2	2	0	0	0	0	2	2	2	0	0	0	2	2	0	2	2	2	2	0	0	2	2	2	2	2	2	2	0	0	0	0	2	0	2	0	2	0	0	0	2	0
Icr_2097	4	0	104.68	1	0	2	2	2	2	0	0	0	0	2	2	2	0	0	0	2	2	0	2	2	2	2	0	0	2	2	2	2	2	2	2	0	0	0	0	2	0	2	0	2	0	0	0	2	0
Icr_4953	4	0	104.68	1	0	2	2	2	2	0	0	0	0	2	2	2	0	0	0	2	2	0	2	2	2	2	0	0	2	2	2	2	2	2	2	0	0	0	0	2	0	2	0	2	0	0	0	2	0
Icr_16836	4	0	104.68	1	0	2	2	2	2	0	0	0	0	2	2	2	0	0	0	2	2	0	2	2	2	2	0	0	2	2	2	2	2	2	2	0	0	0	0	2	0	2	0	2	0	0	0	2	0
Icr_9124	4	0	104.68	1	0	2	2	2	2	2	0	0	0	2	2	2	0	0	0	2	2	0	2	2	2	2	0	0	2	2	2	2	2	2	2	0	0	0	0	2	0	2	0	2	0	0	0	2	0
Icr_9797	4	0	104.68	1	0	2	2	2	2	2	0	0	0	2	2	2	0	0	0	2	2	0	2	2	2	2	0	0	2	2	2	2	2	2	2	0	0	0	0	2	0	2	0	2	0	0	0	2	0
Icr_6958	4	0	104.68	1	0	2	2	2	2	2	0	0	0	2	2	2	0	0	0	2	2	0	2	2	2	2	0	0	2	2	2	2	2	2	2	0	0	0	0	2	0	2	0	2	0	0	0	2	0
Icr_1770	4	0	104.68	1	0	2	2	2	2	2	0	0	0	2	2	2	0	0	0	2	2	0	2	2	2	2	0	0	2	2	2	2	2	2	2	0	0	0	0	2	0	2	0	2	0	0	0	2	0
Icr_16567	4	0	104.68	1	0	2	2	2	2	2	0	0	0	2	2	2	0	0	0	2	2	0	2	2	2	2	0	0	2	2	2	2	2	2	2	0	0	0	0	2	0	2	0	2	0	0	0	2	0
Icr_2421	4	0.73	105.41	1	0	2	2	2	2	2	0	0	0	2	2	2	0	0	0	2	2	0	2	2	2	0	0	0	2	2	2	2	2	2	2	0	0	2	0	2	0	2	0	2	0	0	0	2	0
Icr_11524	4	0	105.41	1	0	2	2	2	2	2	0	0	0	2	2	2	0	0	0	2	2	0	2	2	2	0	0	0	2	2	2	2	2	2	2	0	0	2	0	2	0	2	0	2	0	0	0	2	0
Icr_9978	4	0	105.41	1	0	2	2	2	2	2	0	0	0	2	2	2	0	0	0	2	2	0	2	2	2	0	0	0	2	2	2	2	2	2	2	0	0	2	0	2	0	2	0	2	0	0	0	2	0
Icr_17561	4	0	105.41	1	0	2	2	2	2	2	0	0	0	2	2	2	0	0	0	2	2	0	2	2	2	0	0	0	2	2	2	2	2	2	2	0	0	2	0	2	0	2	0	2	0	0	0	2	0
Icr_9405	4	0	105.41	1	0	2	2	2	2	2	0	0	0	2	2	2	0	0	0	2	2	0	2	2	2	0	0	0	2	2	2	2	2	2	2	0	0	2	0	2	0	2	0	2	0	0	0	2	0
Icr_16482	4	0	105.41	1	0	2	2	2	2	2	0	0	0	2	2	2	0	0	0	2	2	0	2	2	2	0	0	0	2	2	2	2	2	2	2	0	0	2	0	2	0	2	0	2	0	0	0	2	0
Icr_4409	4	0	105.41	1	0	2	2	2	2	2	0	0	0	2	2	2	0	0	0	2	2	0	2	2	2	0	0	0	2	2	2	2	2	2	2	0	0	2	0	2	0	2	0	2	0	0	0	2	0
Icr_8029	4	0	105.41	1	0	2	2	2	2	2	0	0	0	2	2	2	0	0	0	2	2	0	2	2	2	0	0	0	2	2	2	2	2	2	2	0	0	2	0	2	0	2	0	2	0	0	0	2	0
Icr_851	4	0	105.41	1	0	2	2	2	2	0	0	0	0	2	2	2	0	0	0	2	2	0	2	2	2	0	0	0	2	2	2	2	2	2	2	0	0	2	0	2	0	2	0	2	0	0	0	2	0
Icr_5466	4	0	105.41	1	0	2	2	2	2	0	0	0	0	2	2	2	0	0	0	2	2	0	2	2	2	0	0	0	2	2	2	2	2	2	2	0	0	2	0	2	0	2	0	2	0	0	0	2	0
Icr_5442	4	0	105.41	1	0	2	2	2	2	0	0	0	0	2	2	2	0	0	0	2	2	0	2	2	2	0	0	0	2	2	2	2	2	2	2	0	0	2	0	2	0	2	0	2	0	0	0	2	0
Icr_893	4	0	105.41	1	0	2	2	2	2	0	0	0	0	2	2	2	0	0	0	2	2	0	2	2	2	0	0	0	2	2	2	2	2	2	2	0	0	2	0	2	0	2	0	2	0	0	0	2	0
Icr_4810	4	0	105.41	1	0	2	2	2	2	0	0	0	0	2	2	2	0	0	0	2	2	0	2	2	2	0	0	0	2	2	2	2	2	2	2	0	0	2	0	2	0	2	0	2	0	0	0	2	0
Icr_18622	4	0	105.41	1	0	2	2	2	2	0	0	0	0	2	2	2	0	0	0	2	2	0	2	2	2	0	0	0	2	2	2	2	2	2	2	0	0	2	0	2	0	2	0	2	0	0	0	2	0
Icr_10321	4	0.7	106.11	2	0	2	2	2	2	2	0	0	0	2	2	2	0	0	0	2	2	0	2	2	2	0	0	2	2	2	2	2	2	2	2	0	0	2	2	2	0	2	0	2	0	0	0	2	0
Icr_16157	4	0.34	106.45	1	0	2	2	2	2	2	0	0	0	2	2	2	0	0	0	2	2	0	2	2	2	0	0	2	2	2	2	2	2	2	2	0	0	2	2	2	0	2	0	2	0	0	0	2	0
Icr_1823	4	0.57	107.02	2	0	2	2	2	2	0	0	0	0	2	2	2	0	0	0	2	2	0	2	2	2	0	0	0	2	2	2	2	2	2	2	0	0	2	2	2	0	2	0	2	0	0	0	2	0
Icr_1498	4	0	107.02	1	0	2	2	2	2	0	0	0	0	2	2	2	0	0	0	2	2	0	2	2	2	0	0	0	2	2	2	2	2	2	2	0	0	2	0	2	0	2	0	2	0	0	0	2	0
Icr_18720	4	0	107.02	1	0	2	2	2	2	0	0	0	0	2	2	2	0	0	0	2	2	0	2	2	2	0	0	0	2	2	2	2	2	2	2	0	0	2	0	2	0	2	0	2	0	0	0	2	0
Icr_16868	4	0	107.02	1	0	2	2	2	2	0	0	0	0	2	2	2	0	0	0	2	2	0	2	2	2	0	0	0	2	2	2	2	2	2	2	0	0	2	0	2	0	2	0	2	0	0	0	2	0
Icr_10746	4	0	107.02	1	0	2	2	2	2	0	0	0	0	2	2	2	0	0	0	2	2	0	2	2	2	0	0	0	2	2	2	2	2	2	2	0	0	2	0	2	0	2	0	2	0	0	0	2	0
Icr_9569	4	0	107.02	1	0	2	2	2	2	2	0	0	0	2	2	2	0	0	0	2	2	0	2	2	2	0	0	0	2	2	2	2	2	2	2	0	0	2	0	2	0	2	0	2	0	0	0	2	0
Icr_7995	4	0	107.02	1	0	2	2	2	2	2	0	0	0	2	2	2	0	0	0	2	2	0	2	2	2	0	0	0	2	2	2	2	2	2	2	0	0	2	0	2	0	2	0	2	0	0	0	2	0
Icr_20138	4	0.78	107.8	1	0	2	2	2	2	0	0	0	0	2	2	2	0	0	0	2	2	0	2	2	2	0	0	0	0	0	2	2	2	2	0	0	0	2	0	2	2	2	0	2	2	0	0	2	0
Icr_1657	4	0	107.8	1	0	2	2	2	2	0	0	0	0	2	2	2	0	0	0	2	2	0	2	2	2	0	0	0	0	0	2	2	2	2	0	0	0	2	0	2	2	2	0	2	2	0	0	2	0
Icr_5727	4	0	107.8	1	0	2	2	2	2	0	0	0	0	2	2	2	0	0	0	2	2	0	2	2	2	0	0	0	0	0	2	2	2	2	0	0	0	2	0	2	0	2	0	2	2	0	0	2	0
Icr_10398	4	0	107.8	1	0	2	2	2	2	0	0	0	0	2	2	2	0	0	0	2	2	0	2	2	2	0	0	0	0	0	2	2	2	2	0	0	0	2	0	2	0	2	0	2	2	0	0	2	0
Icr_8547	4	0	107.8	1	0	2	2	2	2	0	0	0	0	2	2	2	0	0	0	2	2	0	2	2	2	0	0	0	0	0	2	2	2	2	0	0	0	2	0	2	0	2	0	2	2	0	0	2	0
Icr_20014	4	0	107.8	1	0	2	2	2	2	0	0	0	0	2	2	2	0	0	0	2	2	0	2	2	2	0	0	0	0	0	2	2	2	2	0	0	0	2	0	2	0	2	0	2	2	0	0	2	0
Icr_3738	4	0	107.8	1	0	2	2	2	2	0	0	0	0	2	2	2	0	0	0	2	2	0	2	2	2	0	0	0	0	0	2	2	2	2	0	0	0	2	0	2	0	2	0	2	2	0	0	2	0
Icr_1192	4	0	107.8	1	0	2	2	2	2	0	0	0	0	2	2	2	0	0	0	2	2	0	2	2	2	0	0	0	0	0	2	2	2	2	0	0	0	2	0	2	0	2	0	2	2	0	0	2	0
Icr_10412	4	0	107.8	1	0	2	2	2	2	2	0	0	0	2	2	2	0	0	0	2	2	0	2	2	2	0	0	0	0	0	2	2	2	2	2	0	0	2	0	2	0	2	0	2	2	0	0	2	0
Icr_1695	4	0	107.8	1	0	2	2	2	2	0	0	0	0	2	2	2	0	0	0	2	2	0	2	2	2	0	0	0	2	2	2	2	2	2	2	0	0	2	0	2	0	2	0	2	2	0	0	2	0
Icr_9842	4	0	107.8	1	0	2	2	2	2	0	0	0	0	2	2	2	0	0	0	2	2	0	2	2	2	0	0	0	2	2	2	2	2	2	0	0	0	2	0	2	0	2	0	2	2	0	0	2	0
Icr_404	4	0	107.8	1	0	2	2	2	2	0	0	0	0	2	2	2	0	0	0	2	2	0	2	2	2	0	0	0	2	2	2	2	2	2	0	0	0	2	0	2	0	2	0	2	2	0	0	2	0
Icr_16101	4	0	107.8	1	0	2	2	2	2	0	0	0	0	2	2	2	0	0	0	2	2	0	2	2	2	0	0	0	2	2	2	2	2	2	0	0	0	2	0	2	0	2	0	2	2	0	0	2	0
Icr_13717	4	0	107.8	1	0	2	2	2	2	0	0	0	0	2	2	2	0	0	0	2	2	0	2	2	2	0	0	0	2	2	2	2	2	2	0	0	0	2	0	2	0	2	0	2	2	0	0	2	0
Icr_17575	4	0	107.8	1	0	2	2	2	2	0	0	0	0	2	2	2	0	0	0	2	2	0	2	2	2	0	0	0	0	2	2	2	2	2	0	0	0	2	0	2	0	2	0	2	2	0	0	2	0
Icr_18856	4	0	107.8	1	0	2	2	2	2	0	0	0	0	2	2	2	0	0	0	2	2	0	2	2	2	0	0	0	0	0	2	2	2	2	0	0	0	2	0	2	0	2	0	2	2	0	0	2	0
Icr_20008	4	0	107.8	1	0	2	2	2	2	0	0	0	0	2	2	2	0	0	0	2	2	0	2	2	2	0	0	0	0	0	2	2	2	2	0	0	0	2	0	2	0	2	0	2	2	0	0	2	0
Icr_13618	4	0	107.8	1	0	2	2	2	2	0	0	0	0	2	2	2	0	0	0	2	2	0	2	2	2	0	0	0	0	0	2	2	2	2	0	0	0	2	0	2	0	2	0	2	2	0	0	2	0
Icr_607	4	0	107.8	1	0	2	2	2	2	0	0	0	0	2	2	2	0	0	0	2	2	0	2	2	2	0	0	0	2	0	2	2	2	2	0	0	0	2	0	2	0	2	0	2	2	0	0	2	0
Icr_15248	4	1.05	108.85	1	0	2	0	0	2	2	0	0	0	2	2	2	0	0	0	2	2	0	2	2	2	0	0	0	0	0	2	2	2	2	0	0	0	2	0	2	2	2	0	2	2	0	0	2	0
Icr_2374	4	0.41	109.26	1	0	2	0	0	2	0	0	0	0	2	2	2	0	0	0	2	2	0	2	2	2	0	0	0	0	0	2	2	2	2	0	0	0	2	0	2	2	2	0	2	2	0	0	2	0
Icr_5314	4	0	109.26	1	0	2	0	0	2	0	0	0	0	2	2	2	0	0	0	2	2	0	2	2	2	0	0	0	0	0	2	2	2	2	0	0	0	2	0	2	2	2	0	2	2	0	0	2	0
Icr_3766	4	0	109.26	1	0	2	0	0	2	0	0	0	0	2	2	2	0	0	0	2	2	0	2	2	2	0	0	0	0	0	2	2	2	2	0	0	0	2	0	2	2	2	0	2	2	0	0	2	0
Icr_16791	4	0	109.26	1	0	2	0	0	2	2	0	0	2	2	2	2	0	0	0	2	2	0	2	2	2	0	0	0	0	0	2	2	2	2	0	0	0	2	0	2	2	2	0	2	2	0	0	2	0
Icr_18979	4	0.81	110.07	2	0	2	0	0	2	2	0	0	0	2	2	2	0	0	0	2	2	0	2	2	2	0	0	0	0	0	2	2	2	2	0	0	0	2	0	2	2	2	0	2	2	0	0	2	0
Icr_16930	4	1.55	111.62	1	0	2	0	0	2	2	0	0	2	2	2	2	0	0	0	2	2	0	2	2	2	0	0	0	0	0	2	2	2	2	0	0	0	2	0	2	2	2	0	2	2	0	0	2	0
Icr_15434	4	0	111.62	1	0	2	0	0	2	2	0	0	2	2	2	2	0	0	0	2	2	0	2	2	2	0	0	0	0	0	2	2	2	2	0	0	0	2	0	2	2	2	0	2	2	0	0	2	0
Icr_10661	4	0.57	112.19	1	0	2	0	0	2	2	0	0	2	2	2	2	0	0	0	2	2	0	2	2	2	0	0	0	0	0	2	2	2	2	0	0	0	2	0	2	2	2	0	2	2	0	0	2	0
Icr_18853	4	0.31	112.5	1	0	2	0	0	2	2	0	0	2	2	2	2	0	0	0	2	2	0	2	2	2	0	0	0	0	0	2	2	2	2	0	0	0	2	0	2	2	2	0	2	2	0	0	2	0
Icr_6799	4	0.39	112.89	1	0	2	0	0	2	2	0	0	2	2	2	2	0	0	0	2	2	0	2	2	2	0	0	0	0	0	2	2	2	2	0	0	0	2	0	2	2	2	0	2	2	0	0	2	0
Icr_18934	4	0	112.89	1	0	2	0	0	2	2	0	0	2	2	2	0	0	0	0	2	2	0	2	2	2	0	0	0	0	0	2	2	2	2	0	0	0	2	0	2	2	2	0	2	2	0	0	2	0
Icr_21944	4	0	112.89	1	0	2	0	0	2	2	0	0	2	2	2	0	0	0	0	2	2	0	2	2	2	0	0	0	0	0	2	2	2	2	0	0	0	2	0	2	2	2	0	2	2	0	0	2	0
Icr_18139	4	0	112.89	1	0	2	0	0	2	2	0	0	2	2	2	0	0	0	0	2	2	0	2	2	2	0	0	0	0	0	2	2	2	2	0	0	0	2	0	2	2	2	0	2	2	0	0	2	0
Icr_22012	4	0	112.89	1	0	2	0	0	2	2	0	0	2	2	2	0	0	0	0	2	2	0	2	2	2	0	0	0	0	0	2	2	2	2	0	0	0	2	0	2	2	2	0	2	2	0	0	2	0
Icr_790	4	0	112.89	1	0	2	0	0	2	2	0	0	2	2	2	0	0	0	0	2	2	0	2	2	2	0	0	0	0	0	2	2	2	2	0	0	0	2	0	2	2	2	0	2	2	0	0	2	0
Icr_13944	4	0	112.89	1	0	2	0	0	2	2	0	0	2	2	2	2	0	0	0	2	2	0	2	2	2	0	0	0	0	0	2	2	2	2	0	0	0	2	0	2	2	2	0	2	2	0	0	2	0
Icr_10065	4	0	112.89	1	0	2	0	0	2	2	0	0	2	2	2	2	0	0	0	2	2	0	2	2	2	0	0	0	0	0	2	2	2	2	0	0	0	2	0	2	2	2	0	2	2	0	0	2	0
Icr_12354	4	0	112.89	1	0	2	0	0	2	2	0	0	2	2	2	2	0	0	0	2	2	0	2	2	2	0	0	0	0	0	2	2	2	2	0	0	0	2	0	2	2	2	0	2	2	0	0	2	0
Icr_10437	4	0	112.89	1	0	2	0	0	2	2	0	0	2	2	2	2	0	0	0	2	2	0	2	2	2	0	0	0	0	0	2	2	2	2	0	0	0	2	0	2	2	2	0	2	2	0	0	2	0
Icr_15135	4	0	112.89	1	0	2	0	0	2	2	0	0	2	2	2	2	0	0	0	2	2	0	2	2	2	0	0	0	0	0	2	2	2	2	0	0	0	2	0	2	2	2	0	2	2	0	0	2	0
Icr_3436	4	0	112.89	1	0	2	0	0	2	2	0	0	2	2	2	0	0	0	0	2	2	0	2	2	2	0	0	0	0	0	2	2	2	2	0	0	0	2	0	2	2	2	0	2	2	0	0	2	0
Icr_201	4	0	112.89	1	0	2	0	0	2	2	0	0	2	2	2	0	0	0	0	2	2	0	2	2	2	0	0	0	0	0	2	2	2	2	0	0	0	2	0	2	2	2	0	2	2	0	0	2	0
Icr_20660	4	0	112.89	1	0	2	0	0	2	2	0	0	2	2	2	0	0	0	0	2	2	0	2	2	2	0	0	0	0	0	2	2	2	2	0	0	0	2	0	2	2	2	0	2	2	0	0	2	0
Icr_21372	4	0	112.89	1	0	2	0	0	2	2	0	0	2	2	2	0	0	0	0	2	2	0	2	2	2	0	0	0	0	0	2	2	2	2	0	0	0	2	0	2	2	2	0	2	2	0	0	2	0
Icr_21432	4	0	112.89	1	0	2	0	0	2	2	0	0	2	2	2	0	0	0	0	2	2	0	2	2	2	0	0	0	0	0	2	2	2	2	0	0	0	2	0	2	2	2	0	2	2	0	0	2	0
Icr_17724	4	0	112.89	1	0	2	0	0	2	2	0	0	2	2	2	0	0	0	0	2	2	0	2	2	2	0	0	0	0	0	2	2	2	2	0	0	0	2	0	2	2	2	0	2	2	0	0	2	0
Icr_20184	4	0	112.89	1	0	2	0	0	2	2	0	0	2	2	2	2	0	0	0	2	2	0	2	2	2	0	0	0	0	0	2	2	2	2	0	0	0	2	0	2	2	2	0	2	2	0	0	2	0
Icr_20942	4	9.74	122.63	1	0	2	2	2	2	2	0	0	2	2	2	0	0	0	0	2	2	0	2	2	2	0	0	2	0	0	2	2	2	2	0	0	2	2	2	2	2	2	0	2	2	0	0	2	0
Icr_2093	4	0.74	123.37	1	0	2	2	2	2	2	0	0	2	2	2	0	0	0	0	2	2	0	2	2	2	0	0	2	0	0	2	2	2	2	0	0	2	2	2	2	2	2	0	2	2	0	0	2	0
Icr_11627	4	0	123.37	1	0	2	2	2	2	2	0	0	2	2	2	0	0	0	0	2	2	0	2	2	2	0	0	2	0	0	2	2	2	2	0	0	2	2	2	2	2	2	0	2	2	0	0	2	0
Icr_17012	4	0	123.37	1	0	2	2	2	2	2	0	0	2	2	2	0	0	0	0	2	2	0	2	2	2	0	0	2	0	0	2	2	2	2	0	0	2	2	2	2	2	2	0	2	2	0	0	2	0
Icr_19690	4	0.3	123.67	1	0	2	2	2	2	2	0	0	2	2	2	0	0	0	0	2	2	0	2	2	2	0	0	2	0	0	2	2	2	2	0	0	2	2	2	2	2	2	0	2	2	0	0	2	0
Icr_10078	4	3.39	127.06	1	0	2	2	2	2	2	2	0	2	2	2	0	0	0	0	2	2	0	2	2	2	0	0	2	0	0	0	2	2	2	0	0	2	2	2	2	2	2	0	2	2	0	0	2	0
Icr_15088	4	1.97	129.03	3	0	2	0	0	2	0	0	0	2	2	2	0	0	0	0	2	2	0	2	2	2	0	0	2	0	0	0	0	0	2	0	2	2	2	2	2	2	2	0	2	2	0	0	2	0
Icr_4001	4	0	129.03	1	0	2	0	0	2	0	0	0	2	2	2	0	0	0	0	2	2	0	2	2	2	0	0	2	0	0	0	0	0	2	0	2	2	2	2	2	2	2	0	2	2	0	0	2	0
Icr_14564	4	1.7	130.73	3	0	2	0	0	2	0	0	0	2	2	2	0	0	0	0	2	2	0	2	2	2	0	0	2	0	0	2	2	0	2	0	2	2	2	2	2	2	2	0	2	2	0	0	2	0
Icr_19387	4	0	130.73	2	0	2	0	0	2	0	0	0	2	2	2	0	0	0	0	2	2	0	2	2	2	0	0	2	0	0	2	2	0	2	0	2	2	2	2	2	2	2	0	2	2	0	0	2	0
Icr_18191	4	0	130.73	3	0	2	0	0	2	0	0	0	2	2	2	0	0	0	0	2	2	0	2	2	2	0	0	2	0	0	2	2	0	2	0	2	2	2	2	2	2	2	0	2	2	0	0	2	0
Icr_16592	4	0.15	130.88	3	0	2	0	0	2	0	0	0	2	2	2	0	0	0	0	2	2	0	2	2	2	0	0	2	0	0	2	2	0	2	0	2	2	2	2	2	2	2	0	2	2	0	0	2	0
Icr_16363	4	0	130.88	3	0	2	0	0	2	0	0	0	2	2	2	0	0	0	0	2	2	0	2	2	2	0	0	2	0	0	2	2	0	2	0	2	2	2	2	2	2	2	0	2	2	0	0	2	0
Icr_8695	4	0	130.88	3	0	2	0	0	2	0	0	0	2	2	2	0	0	0	0	2	2	0	2	2	2	0	0	2	0	0	2	2	0	2	0	2	2	2	2	2	2	2	0	2	2	0	0	2	0
Icr_2066	4	0.46	131.34	3	0	2	0	0	2	0	0	0	2	2	2	0	0	0	0	2	2	0	2	2	2	0	0	2	0	0	2	2	0	2	0	2	2	2	2	2	2	2	0	2	2	0	0	2	0
Icr_3954	4	0.28	131.62	3	0	2	0	0	2	0	0	0	2	2	2	0	0	0	0	2	2	0	2	2	2	0	2	2	0	0	2	2	0	2	0	2	2	2	2	2	2	2	0	2	2	0	0	2	0
Icr_1271	4	0	131.62	1	0	2	0	0	0	0	2	0	0	0	0	2	0	2	0	0	2	2	0	0	0	2	2	2	0	0	0	2	0	2	2	0	2	0	0	0	0	2	0	2	0	0	2	2	0
Icr_4955	4	0	131.62	3	0	2	0	0	0	0	0	0	0	2	0	2	0	0	0	0	2	0	0	0	0	0	2	2	0	0	0	2	0	2	2	0	2	0	2	0	0	2	0	2	0	0	0	2	0
Icr_9576	4	0	131.62	2	0	2	0	0	0	0	0	0	2	2	0	2	0	0	0	2	2	0	0	0	0	0	2	2	0	0	0	2	0	2	2	0	2	0	2	2	2	2	0	2	2	0	0	2	0
Icr_15745	4	0	131.62	2	0	2	0	0	0	0	0	0	2	2	2	2	0	0	0	2	2	0	2	0	0	0	2	2	0	0	0	2	0	2	2	2	2	0	2	2	2	2	0	2	2	0	0	2	0
Icr_8570	4	0.33	131.95	3	0	2	0	0	2	0	0	0	2	2	2	0	0	0	0	2	2	0	2	2	2	0	0	2	0	0	0	0	0	0	0	2	2	2	2	2	2	2	0	2	2	0	0	0	0
Icr_13122	4	0	131.95	1	0	2	0	0	2	0	0	0	2	2	2	0	0	0	0	2	2	0	2	2	2	0	0	2	0	0	0	0	0	0	0	2	2	2	2	2	2	2	0	2	2	0	0	0	0
Icr_8477	4	0	131.95	3	0	2	0	0	2	0	0	0	2	2	2	0	0	0	0	2	2	0	2	2	2	0	0	2	0	0	0	0	0	0	0	2	2	2	2	2	2	2	0	2	2	0	0	0	0
Icr_3935	4	0	131.95	1	0	2	0	0	2	0	0	0	2	2	2	0	0	0	0	2	2	0	2	2	2	0	0	2	0	0	0	0	0	0	0	2	2	2	2	2	2	2	0	2	2	0	0	0	0
Icr_9845	4	0	131.95	3	0	2	0	0	2	0	0	0	2	2	2	0	0	0	0	2	2	0	2	2	2	0	0	2	0	0	0	0	0	0	0	2	2	2	2	2	2	2	0	2	2	0	0	0	0
Icr_4969	4	0.29	132.24	2	0	2	0	0	2	0	0	0	2	2	2	0	0	0	0	2	2	0	2	2	2	0	0	2	0	0	0	0	0	0	0	2	2	2	2	2	2	2	0	2	2	0	0	2	0
Icr_15898	4	0	132.24	3	0	2	0	0	2	0	0	0	2	2	2	0	0	0	0	2	2	0	2	2	2	0	0	2	0	0	0	0	0	0	0	2	2	2	2	2	2	2	0	2	2	0	0	2	0
Icr_11963	4	1.71	133.95	3	0	2	0	0	2	0	0	0	2	2	2	0	0	0	0	2	2	0	2	2	2	0	0	2	0	0	0	0	0	0	0	2	2	2	2	2	2	2	0	2	2	0	0	2	0
Icr_1507	4	1.82	135.77	3	0	2	0	0	2	0	0	0	2	2	2	0	0	0	0	2	2	0	2	2	2	0	0	2	0	0	0	0	0	0	0	2	2	2	2	2	2	2	0	2	2	0	0	0	0
Icr_687	4	0.87	136.64	3	0	2	0	0	2	0	0	0	2	2	2	0	0	0	0	2	2	0	2	2	2	0	0	2	0	0	0	0	0	0	0	2	2	2	2	2	2	2	0	2	2	0	0	0	0
Icr_12357	4	0.49	137.13	2	0	2	0	0	2	0	0	0	2	2	2	0	0	0	0	2	2	0	2	2	2	0	0	2	0	0	0	0	0	0	0	2	2	2	2	2	2	2	0	2	2	0	0	0	0
Icr_577	4	0.48	137.61	2	0	2	0	0	2	0	0	0	2	2	2	0	0	0	0	2	2	0	2	2	2	0	0	2	0	0	0	0	0	0	0	2	2	2	2	2	2	2	0	2	2	0	0	0	0
Icr_7160	4	0.32	137.93	2	0	2	0	0	2	0	0	0	2	2	2	0	0	0	0	2	2	0	2	2	2	0	0	2	0	0	0	0	0	0	0	2	2	2	2	2	2	2	0	2	2	0	0	0	0
Icr_11558	4	2.33	140.26	1	0	2	0	0	2	0	0	0	2	2	2	0	0	0	0	2	2	0	2	2	0	0	0	2	0	0	0	0	0	0	0	2	2	2	2	2	2	2	0	2	0	0	0	2	0
Icr_9268	4	0.93	141.19	3	0	2	0	0	2	0	0	0	2	2	2	0	0	0	0	2	2	0	2	2	0	0	0	2	0	0	0	0	0	0	0	2	2	2	2	2	2	2	0	2	0	0	0	2	0
Icr_16720	4	0.37	141.56	1	0	2	0	0	2	0	0	0	2	2	2	0	0	0	0	2	2	0	2	2	0	0	0	2	0	0	0	0	0	0	0	2	2	2	2	2	2	2	0	2	0	0	0	2	0
Icr_6025	4	1.85	143.41	1	0	2	0	0	2	0	0	0	2	2	2	0	0	0	0	2	2	0	2	2	0	0	0	2	0	0	0	0	0	0	0	2	2	2	2	2	0	2	0	2	0	0	0	2	0
Icr_18742	4	0	143.41	1	0	2	0	0	2	0	0	0	2	2	2	0	0	0	0	2	2	0	2	2	0	0	0	2	0	0	0	0	0	0	0	2	2	2	2	2	0	2	0	2	0	0	0	2	0
Icr_11975	4	0	143.41	1	0	2	0	0	2	0	0	0	2	2	2	0	0	0	0	2	2	0	2	2	0	0	0	2	0	0	0	0	0	0	0	2	2	2	2	2	2	2	0	2	0	0	0	2	0
Icr_5251	4	0	143.41	1	0	2	0	0	2	0	0	0	2	2	2	0	0	0	0	2	2	0	2	2	0	0	0	2	0	0	0	0	0	0	0	2	2	2	2	2	2	2	0	2	0	0	0	2	0
Icr_4664	4	0	143.41	1	0	2	0	0	2	0	0	0	2	2	2	0	0	0	0	2	2	0	2	2	0	0	0	0	0	0	0	0	0	0	0	2	2	2	2	2	2	2	0	2	0	0	0	2	0
Icr_18303	4	0	143.41	3	0	2	0	0	2	0	0	0	2	2	2	0	0	0	0	2	2	0	2	2	0	0	0	0	0	0	0	0	0	0	0	2	2	2	2	2	2	2	0	2	0	0	0	2	0
Icr_13612	4	0	143.41	3	0	2	0	0	2	2	0	0	2	2	2	0	0	0	0	2	2	0	2	2	0	0	0	0	0	0	0	0	0	0	0	2	2	2	2	2	2	2	0	2	0	0	0	2	0
Icr_21240	4	0	143.41	3	0	2	0	0	2	2	0	0	2	2	2	0	0	0	0	2	2	0	2	2	0	0	0	0	0	0	0	0	0	0	0	2	2	2	2	2	2	2	0	2	0	0	0	2	0
Icr_14683	4	0	143.41	1	0	2	0	0	2	0	0	0	2	2	2	0	0	0	0	2	2	0	2	2	0	0	0	2	0	0	0	0	0	0	0	2	2	2	2	2	2	2	0	2	0	0	0	2	0
Icr_15408	4	0	143.41	3	0	2	0	0	2	2	0	0	2	2	2	0	0	0	0	2	2	0	2	2	0	0	0	0	0	0	0	0	0	0	0	2	2	2	2	2	2	2	0	2	0	0	0	2	0
Icr_20742	4	0.74	144.15	1	0	2	0	0	2	2	0	0	2	2	2	0	0	0	0	2	2	0	2	2	0	0	0	0	0	0	0	0	0	0	0	2	2	2	2	2	2	2	0	2	0	0	0	2	0
Icr_19758	4	2.17	146.32	1	0	2	0	0	2	2	0	0	2	2	2	0	0	0	0	2	2	0	2	2	0	0	0	0	0	0	0	0	0	0	0	2	2	2	2	2	2	2	0	2	0	0	0	2	0
Icr_3178	4	0.94	147.26	1	0	2	0	0	2	2	0	0	2	2	2	0	0	0	0	2	2	0	2	2	0	0	0	0	0	0	0	0	0	0	0	2	2	2	2	2	2	2	0	2	0	0	0	2	0
Icr_239	4	0.45	147.71	3	0	2	0	0	2	2	0	0	2	2	2	0	0	0	0	2	2	0	2	2	0	0	0	0	0	0	0	0	0	0	0	2	2	2	2	2	2	2	0	2	0	0	0	2	0
Icr_10535	4	0	147.71	2	0	2	0	0	2	2	0	0	2	2	2	0	0	0	0	2	2	0	2	2	0	0	0	0	0	0	0	0	0	0	0	2	2	2	2	2	2	2	0	2	0	0	0	2	0
Icr_13023	4	0	147.71	2	0	2	0	0	2	2	0	0	2	2	2	0	0	0	0	2	2	0	2	2	0	0	0	0	0	0	0	0	0	0	0	2	2	2	2	2	2	2	0	2	0	0	0	2	0
Icr_1238	4	1	148.71	1	0	2	0	0	2	2	0	0	2	2	2	0	0	0	0	2	2	0	2	2	0	0	0	2	0	0	0	0	0	0	0	2	2	2	2	2	0	2	2	2	0	0	0	2	0
Icr_11917	4	0	148.71	3	0	2	0	0	2	2	0	0	2	2	2	0	0	0	0	2	2	0	2	2	0	0	0	2	0	0	0	0	0	0	0	2	2	2	2	2	0	2	2	2	0	0	0	2	0
Icr_8918	4	0	148.71	1	0	2	0	0	2	2	0	0	2	2	2	0	0	0	0	2	2	0	2	2	0	0	0	2	0	0	0	0	0	0	0	2	2	2	2	2	2	2	2	2	0	0	0	2	0
Icr_8310	4	0.66	149.37	2	0	2	0	0	2	2	0	0	2	2	2	0	0	0	0	2	2	0	2	2	0	0	0	2	0	0	0	0	0	0	0	2	2	2	2	2	2	2	0	2	0	0	0	2	0
Icr_19360	4	0	149.37	2	0	2	0	0	2	2	0	0	2	2	2	0	0	0	0	2	2	0	2	2	0	0	0	2	0	0	0	0	0	0	0	2	2	2	2	2	2	2	0	2	0	0	0	2	0
Icr_9865	4	1.18	150.55	3	0	2	0	0	2	2	0	0	2	2	2	0	0	0	0	2	2	0	2	2	0	0	0	0	0	0	0	0	0	0	0	2	2	2	2	2	2	2	0	2	0	0	0	0	0
Icr_645	4	4.61	155.16	1	0	2	0	0	2	2	0	0	2	2	2	0	0	0	0	2	2	0	2	2	0	0	0	0	0	0	0	0	0	0	0	2	2	2	2	2	2	2	0	2	0	0	0	0	2
Icr_10839	4	0	155.16	1	0	2	0	0	2	2	0	0	2	2	2	0	0	0	0	2	2	0	2	2	0	0	0	0	0	0	0	0	0	0	0	2	2	2	2	2	2	2	0	2	0	0	0	0	2
Icr_5297	4	0	155.16	1	0	2	0	0	2	2	0	0	2	2	2	0	0	0	0	2	2	0	2	2	0	0	0	0	0	0	0	0	0	0	0	2	2	2	2	2	2	2	0	2	0	0	0	0	2
Icr_9654	4	0	155.16	1	0	2	0	0	2	2	0	0	2	2	2	0	0	0	0	2	2	0	2	2	0	0	0	0	0	0	0	0	0	0	0	2	2	2	2	2	2	2	0	2	0	0	0	0	2
Icr_13401	4	0	155.16	1	0	2	0	0	2	2	0	0	2	2	2	0	0	0	0	2	2	0	2	2	0	0	0	0	0	0	0	0	0	0	0	2	2	2	2	2	2	2	0	2	0	0	0	0	2
Icr_20238	4	0	155.16	1	0	2	0	0	2	2	0	0	2	2	2	0	0	0	0	2	2	0	2	2	0	0	0	0	0	0	0	0	0	0	0	2	2	2	2	2	2	2	0	2	0	0	0	0	2
Icr_14657	4	1.02	156.18	1	0	2	0	0	2	2	0	0	2	2	2	0	0	0	0	2	2	0	2	2	0	0	0	0	0	0	0	0	0	0	0	2	2	2	2	2	2	2	0	2	0	0	0	0	2
Icr_651	4	3.59	159.77	1	0	2	0	0	2	2	0	0	2	2	2	0	0	0	0	2	2	0	2	2	0	0	0	0	0	0	0	0	0	0	0	2	2	2	2	2	0	2	0	2	0	0	0	0	0
Icr_10996	4	0	159.77	2	0	2	0	0	2	2	0	0	2	2	2	0	0	0	0	2	2	0	2	2	0	0	0	0	0	0	0	0	0	0	0	2	2	2	2	2	0	2	0	2	0	0	0	0	0
Icr_14278	4	0.63	160.4	3	0	2	0	0	2	2	0	0	2	2	2	0	0	0	0	2	2	0	2	2	0	0	0	0	0	0	0	0	0	0	0	2	2	2	2	2	0	2	0	2	0	0	0	0	0
Icr_19606	4	0	160.4	1	0	2	0	0	2	2	0	0	2	2	2	0	0	0	0	2	2	0	2	2	0	0	0	2	0	0	0	0	0	0	0	2	2	2	2	2	0	2	0	2	0	0	0	0	0
Icr_11326	4	0	160.4	2	0	2	0	0	2	2	0	0	2	2	2	0	0	0	0	2	2	0	2	2	0	0	0	2	0	0	0	0	0	0	0	2	2	2	2	2	0	2	0	2	0	0	0	0	0
Icr_20321	4	0.72	161.12	2	0	2	0	0	2	2	0	0	2	2	2	0	0	0	0	2	2	0	2	2	0	0	0	2	0	0	0	0	0	0	0	2	2	2	2	2	0	2	0	2	0	0	0	2	0
Icr_21952	4	1.59	162.71	2	0	2	0	0	2	2	0	0	2	2	2	0	0	0	0	2	2	0	2	2	0	0	0	2	0	0	0	0	0	0	0	2	2	2	2	2	0	2	0	2	0	0	0	0	0
Icr_13875	4	0.49	163.2	3	0	2	0	0	2	2	0	0	2	2	2	0	0	0	0	2	2	0	2	2	0	0	0	0	0	0	0	0	0	0	0	2	2	2	2	2	0	2	0	2	0	0	0	0	0
Icr_14644	4	0	163.2	2	0	2	0	0	2	2	0	0	2	2	2	0	0	0	0	2	2	0	2	2	0	0	0	0	0	0	0	0	0	0	0	2	2	2	2	2	0	2	0	2	0	0	0	0	0
Icr_21019	4	1.51	164.71	1	0	2	0	0	2	2	0	0	2	2	2	0	0	0	0	2	2	0	2	2	0	0	0	0	0	0	0	0	0	0	0	2	2	2	2	2	0	2	0	2	0	0	0	0	0
Icr_9617	4	0	164.71	2	0	2	0	0	2	2	0	0	2	2	2	0	0	0	0	2	2	0	2	2	0	0	0	0	0	0	0	0	0	0	0	2	2	2	2	2	0	2	0	2	0	0	0	0	0
Icr_2724	4	0.48	165.19	2	0	2	0	0	2	2	0	0	2	2	2	0	0	0	0	2	2	0	2	2	0	0	0	0	0	0	0	0	0	0	0	2	2	2	2	2	0	2	0	2	0	0	0	0	0
Icr_11859	4	0	165.19	1	0	2	0	0	2	2	0	0	2	2	2	0	0	0	0	2	2	0	2	2	0	0	0	0	0	0	0	0	0	0	0	2	2	2	2	2	0	2	0	0	0	0	0	0	0
Icr_448	4	0	165.19	1	0	2	0	0	2	2	0	0	2	2	2	0	0	0	0	2	2	0	2	2	0	0	0	0	0	0	0	0	0	0	0	2	2	2	2	2	0	2	0	0	0	0	0	0	0
Icr_9415	4	0	165.19	1	0	2	0	0	2	2	0	0	2	2	2	0	0	0	0	2	2	0	2	2	0	0	0	0	0	0	0	0	0	0	0	2	2	2	2	2	0	2	0	0	0	0	0	0	0
Icr_15731	4	0	165.19	1	0	2	0	0	2	2	0	0	2	2	2	0	0	0	0	2	2	0	2	2	0	0	0	0	0	0	0	0	0	0	0	2	2	2	2	2	0	2	0	0	0	0	0	0	0
Icr_19795	4	0	165.19	1	0	2	0	0	2	2	0	0	2	2	2	0	0	0	0	2	2	0	2	2	0	0	0	0	0	0	0	0	0	0	0	2	2	2	2	2	0	2	0	0	0	0	0	0	0
Icr_6242	4	0	165.19	1	0	2	0	0	2	2	0	0	2	2	2	0	0	0	0	2	2	0	2	2	0	0	0	0	0	0	0	0	0	0	0	2	2	2	2	2	0	2	0	0	0	0	0	0	0
Icr_22049	4	0	165.19	1	0	2	0	0	2	2	0	0	2	2	2	0	0	0	0	2	2	0	2	2	0	0	0	0	0	0	0	0	0	0	0	2	2	2	2	2	0	2	0	0	0	0	0	0	0
Icr_8261	4	0	165.19	1	0	2	0	0	2	2	0	0	2	2	2	0	0	0	0	2	2	0	2	2	0	0	0	0	0	0	0	0	0	0	0	2	2	2	2	2	0	2	0	0	0	0	0	0	0
Icr_8366	4	0	165.19	1	0	2	0	0	2	2	0	0	2	2	2	0	0	0	0	2	2	0	2	2	0	0	0	0	0	0	0	0	0	0	0	2	2	2	2	2	0	2	0	0	0	0	0	0	0
Icr_2268	4	0	165.19	1	0	2	0	0	2	2	0	0	2	2	2	0	0	0	0	2	2	0	2	2	0	0	0	0	0	0	0	0	0	0	0	2	2	2	2	2	0	2	0	0	0	0	0	0	0
Icr_2685	4	0	165.19	1	0	2	0	0	2	2	0	0	2	2	2	0	0	0	0	2	2	0	2	2	0	0	0	0	0	0	0	0	0	0	0	2	2	2	2	2	0	2	0	0	0	0	0	0	0
Icr_10256	4	0	165.19	1	0	2	0	0	2	2	0	0	2	2	2	0	0	0	0	2	2	0	2	2	0	0	0	0	0	0	0	0	0	0	0	2	2	2	2	2	0	2	0	0	0	0	0	0	0
Icr_9377	4	0	165.19	1	0	2	0	0	2	2	0	0	2	2	2	0	0	0	0	2	2	0	2	2	0	0	0	0	0	0	0	0	0	0	0	2	2	2	2	2	0	2	0	0	0	0	0	0	0
Icr_19439	4	0	165.19	1	0	2	0	0	2	2	0	0	2	2	2	0	0	0	0	2	2	0	2	2	0	0	0	0	0	0	0	0	0	0	0	2	2	2	2	2	0	2	0	0	0	0	0	0	0
Icr_1463	4	0	165.19	2	0	2	0	0	2	2	0	0	2	2	2	0	0	0	0	2	2	0	2	2	0	0	0	0	0	0	0	0	0	0	0	2	2	2	2	2	0	2	0	0	0	0	0	0	0
Icr_2409	4	0	165.19	2	0	2	0	0	2	2	0	2	2	2	2	2	0	2	0	2	2	0	2	2	0	0	0	2	0	0	0	2	0	0	0	2	2	2	2	2	0	2	0	0	0	0	0	0	0
Icr_660	4	0.54	165.73	2	0	2	0	0	2	2	0	2	2	2	2	2	0	2	0	2	2	0	2	2	0	0	0	2	0	0	2	2	0	0	0	2	2	2	2	2	0	2	0	0	0	0	0	0	0
Icr_19998	4	0	165.73	1	0	2	0	0	2	2	0	2	2	2	2	2	0	2	0	2	2	0	2	2	0	0	0	2	0	0	2	2	0	0	0	2	2	2	2	2	0	2	0	0	0	0	0	0	0
Icr_5809	4	0	165.73	2	0	2	0	0	2	2	0	2	2	2	2	2	0	2	0	2	2	0	2	2	0	0	0	2	0	0	2	2	0	0	0	2	2	2	2	2	0	2	0	0	0	0	0	0	0
Icr_17153	4	0	165.73	2	0	2	0	0	2	2	0	2	2	2	2	2	0	2	0	2	2	0	2	2	0	0	0	2	0	0	2	2	0	0	0	2	2	2	2	2	0	2	0	0	0	0	0	0	0
Icr_8989	4	0.67	166.4	2	0	2	0	0	2	2	0	0	2	2	2	0	0	0	0	2	2	0	2	2	0	0	0	0	0	0	0	0	0	0	0	2	2	2	2	2	0	2	0	0	0	0	0	0	0
Icr_14096	4	0	166.4	2	0	2	0	0	2	2	0	0	2	2	2	0	0	0	0	2	2	0	2	2	0	0	0	0	0	0	0	0	0	0	0	2	2	2	2	2	0	2	0	0	0	0	0	0	0
Icr_22108	4	0	166.4	3	0	2	0	0	2	2	0	0	2	2	2	0	0	0	0	2	2	0	2	2	0	0	0	0	0	0	0	0	0	0	0	2	2	2	2	2	0	2	0	0	0	0	0	0	0
Icr_7557	4	0	166.4	1	0	2	0	0	2	2	0	0	2	2	2	0	0	0	0	2	2	0	2	2	0	0	0	0	0	0	0	0	0	0	0	2	2	2	2	2	0	2	0	0	0	0	0	0	0
Icr_2186	4	0	166.4	1	0	2	0	0	2	2	0	0	2	2	2	0	0	0	0	2	2	0	2	2	0	0	0	2	0	0	0	0	0	0	0	2	2	2	2	2	0	2	0	0	0	0	0	0	0
Icr_7199	4	0	166.4	1	0	2	0	0	2	2	0	0	2	2	2	0	0	0	0	2	2	0	2	2	0	0	0	2	0	0	0	0	0	0	0	2	2	2	2	2	0	2	0	0	0	0	0	0	0
Icr_9744	4	0	166.4	1	0	2	0	0	2	2	0	0	2	2	2	0	0	0	0	2	2	0	2	2	0	0	0	0	0	0	0	0	0	0	0	2	2	2	2	2	0	2	0	0	0	0	0	0	0
Icr_15730	4	0	166.4	2	0	2	0	0	2	2	0	0	2	2	2	0	0	0	0	2	2	0	2	2	0	0	0	0	0	0	0	0	0	0	0	2	2	2	2	2	0	2	0	0	0	0	0	0	0
Icr_14168	4	0	166.4	2	0	2	0	0	2	2	0	0	2	2	2	0	0	0	0	2	2	0	2	2	0	0	0	0	0	0	0	0	0	0	0	2	2	2	2	2	0	2	0	0	0	0	0	0	0
Icr_17871	4	0	166.4	3	0	2	0	0	2	2	0	0	2	2	2	0	0	0	0	2	2	0	2	2	0	0	0	0	0	0	0	0	0	0	0	2	2	2	2	2	0	2	0	0	0	0	0	0	0
Icr_21698	4	2.45	168.85	1	0	2	0	0	2	2	0	0	2	2	2	0	0	0	0	2	2	0	2	2	0	0	0	0	0	0	0	0	0	0	0	2	2	2	2	2	0	2	0	0	0	0	0	0	0
Icr_9488	4	1.69	170.54	1	0	2	0	0	2	2	0	0	2	2	2	0	0	0	0	2	2	0	2	2	0	0	0	0	0	0	0	0	0	0	0	2	2	2	2	2	0	2	0	0	0	0	0	0	0
Icr_20131	4	0.76	171.3	1	0	2	0	0	2	2	0	0	2	2	2	0	0	0	0	2	2	0	2	2	0	0	0	0	0	0	0	0	0	0	0	2	2	2	2	2	0	2	0	0	0	0	0	0	0
Icr_16233	4	0	171.3	3	0	2	0	0	2	2	0	0	2	2	2	0	0	0	0	2	2	0	2	2	0	0	0	0	0	0	0	0	0	0	0	2	2	2	2	2	0	2	0	0	0	0	0	0	0
Icr_21434	4	0	171.3	2	0	2	0	0	2	2	0	0	2	2	2	0	0	0	0	2	2	0	2	2	0	0	0	0	0	0	0	0	0	0	0	2	2	2	2	2	0	2	0	0	0	0	0	0	0
Icr_10968	4	0	171.3	2	0	2	0	0	2	2	0	0	2	2	2	0	0	0	0	2	2	0	2	2	0	0	0	0	0	0	0	0	0	0	0	2	2	2	2	2	0	2	0	0	0	0	0	0	0
Icr_10605	4	0	171.3	2	0	2	0	0	2	2	0	2	2	2	2	2	0	2	0	2	2	0	2	2	0	0	0	2	0	0	0	0	0	0	0	2	2	2	2	2	0	2	0	0	0	0	0	0	0
Icr_1869	4	0	171.3	1	0	2	0	0	2	2	0	0	2	2	2	2	0	2	0	2	2	0	2	2	0	0	0	2	0	0	0	0	0	0	0	2	2	2	2	2	0	2	0	0	0	0	0	0	0
Icr_9462	4	0	171.3	1	0	2	0	0	2	2	0	0	2	2	2	2	0	2	0	2	2	0	2	2	0	0	0	2	0	0	0	0	0	0	0	2	2	2	2	2	0	2	0	0	0	0	0	0	0
Icr_5774	4	0	171.3	1	0	2	0	0	2	2	0	0	2	2	2	0	0	2	0	2	2	0	2	2	0	0	0	2	0	0	0	0	0	0	0	2	2	2	2	2	0	2	0	0	0	0	0	0	0
Icr_22021	4	0	171.3	3	0	2	0	0	2	2	0	0	2	2	2	0	0	0	0	2	2	0	2	2	0	0	0	2	0	0	0	0	0	0	0	2	2	2	2	2	0	2	0	0	0	0	0	0	0
Icr_1773	4	0	171.3	1	0	2	0	0	2	2	0	0	2	2	2	0	0	0	0	2	2	0	2	2	0	0	0	2	0	0	0	0	0	0	0	2	2	2	2	2	0	2	0	0	0	0	0	0	0
Icr_18410	4	0	171.3	2	0	2	0	0	2	2	0	0	2	2	2	0	0	0	0	2	2	0	2	2	0	0	0	2	0	0	0	0	0	0	0	2	2	2	2	2	0	2	0	0	0	0	0	0	0
Icr_4782	4	1.91	173.21	2	0	2	0	0	2	2	0	2	2	2	2	2	0	0	0	2	2	0	2	2	0	0	0	2	0	0	0	2	0	0	0	2	2	2	2	2	0	2	0	0	0	0	0	0	0
Icr_4672	4	1.37	174.58	3	0	2	0	0	2	2	0	2	2	2	2	2	0	2	0	2	2	0	2	2	0	0	0	2	0	0	2	2	0	0	0	2	2	2	2	2	0	2	0	0	0	0	0	0	0
Icr_15302	4	0	174.58	2	0	2	0	0	2	2	0	2	2	2	2	2	0	2	0	2	2	0	2	2	0	0	0	2	0	0	2	2	0	0	0	2	2	2	2	2	0	2	0	0	0	0	0	0	0
Icr_4760	4	0	174.58	1	0	2	0	0	2	2	0	2	2	2	2	2	0	2	0	2	2	0	2	2	0	0	0	2	0	0	2	2	0	0	0	2	2	2	2	2	0	2	0	0	0	0	0	0	0
Icr_18000	4	1.04	175.62	1	0	2	0	0	2	2	0	2	2	2	2	2	0	2	0	2	2	0	2	2	0	0	0	2	0	0	2	2	0	0	0	2	2	2	2	2	0	2	0	0	0	0	0	0	0
Icr_1689	4	1.54	177.16	1	0	2	0	0	2	2	0	2	2	2	2	2	0	2	0	2	2	0	2	2	0	0	0	2	0	0	2	2	0	0	0	2	2	2	2	2	0	2	0	0	0	0	0	0	0
Icr_20711	4	0	177.16	1	0	2	0	0	2	2	0	2	2	2	2	2	0	2	0	2	2	0	2	2	0	0	0	2	0	0	2	2	0	0	0	2	2	2	2	2	0	2	0	0	0	0	0	0	0
Icr_14992	4	0.83	177.99	2	0	2	0	0	2	2	0	2	2	2	2	2	0	2	0	2	2	0	2	2	0	0	0	2	0	0	2	2	0	0	0	2	2	2	2	2	0	2	0	0	0	0	0	0	0
Icr_2705	4	2.75	180.74	1	0	2	0	0	2	2	0	2	2	2	2	2	0	2	0	2	2	0	2	2	0	0	0	2	0	0	2	2	0	0	0	2	2	2	0	2	0	2	0	0	0	0	0	0	0
Icr_349	4	0	180.74	1	0	2	0	0	2	2	0	2	2	2	2	2	0	2	0	2	2	0	2	2	0	0	0	2	0	0	2	2	0	0	0	2	2	2	0	2	0	2	0	0	0	0	0	0	0
Icr_240	4	0.93	181.67	2	0	2	0	0	2	2	0	2	2	2	2	2	0	2	0	2	2	0	2	2	0	0	0	2	0	0	2	2	0	0	0	2	2	2	0	2	0	2	0	0	0	0	0	0	0
Icr_1740	4	1.28	182.95	1	0	2	0	0	2	2	0	2	2	2	2	2	0	2	0	2	2	0	2	2	0	0	0	0	0	0	2	2	0	0	0	2	2	2	0	2	0	2	0	0	0	0	0	0	0
Icr_1759	4	0.61	183.56	3	0	2	0	0	2	2	0	2	2	2	2	2	0	2	0	2	2	0	2	2	0	0	0	0	0	0	2	2	0	0	0	2	2	2	0	2	0	2	0	0	0	0	0	0	0
Icr_6139	4	0	183.56	1	0	2	0	0	2	2	0	2	2	2	2	2	0	2	0	2	2	0	2	2	0	0	0	0	0	0	2	2	0	0	0	2	2	2	0	2	0	2	0	0	0	0	0	0	0
Icr_10903	4	0	183.56	1	0	2	0	0	2	2	0	2	2	2	2	2	0	2	0	2	2	0	2	2	0	0	0	0	0	0	2	2	0	0	0	2	2	2	0	2	0	2	0	0	0	0	0	0	0
Icr_16443	4	0	183.56	1	0	2	0	0	2	2	0	2	2	2	2	2	0	2	0	2	2	0	2	2	0	0	0	0	0	0	2	2	0	0	0	2	2	2	0	2	0	2	0	0	0	0	0	0	0
Icr_15853	4	0	183.56	1	0	2	0	0	2	2	0	2	2	2	2	2	0	2	0	2	2	0	2	2	0	0	0	0	0	0	2	2	0	0	0	2	2	2	0	2	0	2	0	0	0	0	0	0	0
Icr_15736	4	0	183.56	2	0	2	0	0	2	2	0	2	2	2	2	2	0	2	0	2	2	0	2	2	0	0	0	0	0	0	2	2	0	0	0	2	2	2	0	2	0	2	0	0	0	0	0	0	0
Icr_16	4	0	183.56	2	0	2	0	0	2	2	0	2	2	2	2	2	0	2	0	2	2	0	2	2	0	0	0	0	0	0	2	2	0	0	0	2	2	2	0	2	0	2	0	0	0	0	0	0	0
Icr_11486	4	0	183.56	1	0	2	0	0	2	2	0	2	2	2	2	2	0	2	0	2	2	0	2	2	0	0	0	0	0	0	2	2	0	0	0	2	2	2	0	2	0	2	0	0	0	0	0	0	0
Icr_7374	4	0	183.56	2	0	2	0	0	2	2	0	2	2	2	2	2	0	2	0	2	2	0	2	2	0	0	0	0	0	0	2	2	0	0	0	2	2	2	0	2	0	2	0	0	0	0	0	0	0
Icr_9326	4	0	183.56	1	0	2	0	0	2	2	0	2	2	2	2	2	0	2	0	2	2	0	2	2	0	0	0	0	0	0	2	2	0	0	0	2	2	2	0	2	0	2	0	0	0	0	0	0	0
Icr_20496	4	0	183.56	2	0	2	0	0	2	2	0	2	2	2	2	2	0	2	0	2	2	0	2	2	0	0	0	0	0	0	2	2	0	0	0	2	2	2	0	2	0	2	0	0	0	0	0	0	0
Icr_5430	4	0	183.56	1	0	2	0	0	2	2	0	2	2	2	2	2	0	2	0	2	2	0	2	2	0	0	0	0	0	0	2	2	0	0	0	2	2	2	0	2	0	2	0	0	0	0	0	0	0
Icr_20054	4	0.31	183.87	1	0	2	0	0	2	2	0	2	2	2	2	2	0	2	0	2	2	0	2	2	0	0	0	0	0	0	2	2	0	0	0	2	2	2	0	2	0	2	0	0	0	0	0	0	0
Icr_13108	4	0.66	184.53	3	0	2	0	0	2	2	0	2	2	2	2	2	0	2	0	2	2	0	2	2	0	0	0	0	0	0	2	2	0	0	0	2	2	2	2	2	0	2	0	0	0	0	0	0	0
Icr_13363	4	0.28	184.81	3	0	2	0	0	2	2	0	2	2	2	2	2	0	2	0	2	2	0	2	2	0	0	0	2	0	0	2	2	0	0	0	2	2	2	2	2	0	2	0	0	0	0	0	0	0
Icr_18466	4	0	184.81	1	0	2	0	0	2	2	0	2	2	2	2	2	0	2	0	2	2	0	2	2	0	0	0	2	0	0	2	2	0	0	0	2	2	2	2	2	0	2	0	0	0	0	0	0	0
Icr_2565	4	0	184.81	3	0	2	0	0	2	2	0	2	2	2	2	2	0	2	0	2	2	0	2	2	0	0	0	2	0	0	2	2	0	0	0	2	2	2	2	2	0	2	0	0	0	0	0	0	0
Icr_182	4	1.99	186.8	1	0	2	0	0	2	2	0	2	2	0	2	2	0	2	0	2	2	0	2	2	0	0	0	2	0	0	2	2	0	0	0	2	2	2	2	2	0	2	0	0	0	0	0	0	0
Icr_17348	4	0.71	187.51	1	0	2	0	0	2	2	0	2	2	0	2	2	0	2	0	2	2	0	2	2	0	0	0	2	0	0	2	2	0	0	0	2	2	2	2	2	0	2	0	0	0	0	0	0	0
Icr_12446	4	0.29	187.8	1	0	2	0	0	2	2	0	2	2	0	2	2	0	2	0	2	2	0	2	2	0	0	0	2	0	0	2	2	0	0	0	2	2	2	2	2	0	2	0	0	0	0	0	0	0
Icr_6847	4	0.99	188.79	3	0	2	0	0	2	2	0	2	2	2	2	2	0	2	0	2	2	0	2	2	0	0	0	2	0	0	2	2	0	0	0	2	2	2	2	2	0	2	0	0	0	0	0	0	0
Icr_18996	4	0	188.79	3	0	2	0	0	2	2	0	2	2	2	2	2	0	2	0	2	2	0	2	2	0	0	0	2	0	0	2	2	0	0	0	2	2	2	2	2	0	2	0	0	0	0	0	0	0
Icr_13109	4	0.85	189.64	2	0	2	0	0	2	2	0	2	2	2	2	2	0	2	0	2	2	0	2	2	0	0	0	0	0	0	2	2	0	0	0	2	2	2	2	2	0	2	0	0	0	0	0	0	0
Icr_17177	4	0	189.64	3	0	2	0	0	2	2	0	2	2	2	2	2	0	2	0	2	2	0	2	2	0	0	0	0	0	0	2	2	0	0	0	2	2	2	2	2	0	2	0	0	0	0	0	0	0
Icr_4998	4	0	189.64	1	0	2	0	0	2	2	0	2	2	2	2	2	0	2	0	2	2	0	2	2	0	0	0	0	0	0	2	2	0	0	0	2	2	2	2	2	0	2	0	0	0	0	0	0	0
Icr_18629	4	0	189.64	4	0	2	0	0	2	2	0	2	2	2	2	2	0	2	0	2	2	0	2	2	0	0	0	0	0	0	2	2	0	0	0	2	2	2	2	2	0	2	0	0	0	0	0	0	0
Icr_9700	4	1.04	190.68	1	0	2	0	0	2	2	0	2	2	2	2	2	0	2	0	2	2	0	2	2	0	0	0	0	0	0	2	2	0	0	0	2	2	2	2	2	0	2	0	0	0	0	0	0	0
Icr_209	4	0	190.68	1	0	2	0	0	2	2	0	2	2	2	2	2	0	2	0	2	2	0	2	2	0	0	0	0	0	0	2	2	0	0	0	2	2	2	2	2	0	2	0	0	0	0	0	0	0
Icr_8083	4	1.04	191.72	1	0	2	0	0	2	2	0	2	2	0	2	2	0	2	0	2	2	0	2	2	0	0	0	0	0	0	2	2	0	0	0	2	2	2	2	2	0	2	0	0	0	0	0	0	0
Icr_8394	4	0	191.72	1	0	2	0	0	2	2	0	2	2	0	2	2	0	2	0	2	2	0	2	2	0	0	0	0	0	0	2	2	0	0	0	2	2	2	2	2	0	2	0	0	0	0	0	0	0
Icr_10118	4	0	191.72	4	0	2	0	0	2	2	0	2	2	0	2	2	0	2	0	2	2	0	2	2	0	0	0	0	0	0	2	2	0	0	0	2	2	2	2	2	0	2	0	0	0	0	0	0	0
Icr_22081	4	0	191.72	1	0	2	0	0	2	2	0	2	2	0	2	0	0	2	0	2	2	0	2	2	0	0	0	0	0	0	2	2	0	0	0	2	2	2	2	2	0	2	0	0	0	0	0	0	0
Icr_13854	4	0	191.72	3	0	2	0	0	2	2	0	2	2	0	2	0	0	2	0	2	2	0	2	2	0	0	0	0	0	0	2	2	0	0	0	2	2	2	2	2	0	2	0	0	0	0	0	0	0
Icr_8298	4	0	191.72	1	0	2	0	0	2	2	0	2	2	0	2	0	0	2	0	2	2	0	2	2	0	0	0	0	0	0	2	2	0	0	0	2	2	2	2	2	0	2	0	0	0	0	0	0	0
Icr_22059	4	0	191.72	3	0	2	0	0	2	2	0	2	2	0	2	0	0	2	0	2	2	0	2	2	0	0	0	0	0	0	2	2	0	0	0	2	2	2	2	2	0	2	0	0	0	0	0	0	0
Icr_10027	4	0	191.72	3	0	2	0	0	2	2	0	2	2	0	2	0	0	2	0	2	2	0	2	2	0	0	0	0	0	0	2	2	0	0	0	2	2	2	2	2	0	2	0	0	0	0	0	0	0
Icr_2930	4	0	191.72	2	0	2	0	0	2	2	0	2	2	0	2	0	2	2	0	2	2	0	2	2	2	0	0	0	0	0	2	2	0	0	0	2	2	2	2	2	0	2	0	0	0	0	0	2	2
Icr_18839	4	0.29	192.01	2	0	2	0	0	2	2	0	2	2	0	2	0	2	2	0	2	2	0	2	2	2	0	0	0	0	0	2	2	0	0	0	0	0	2	2	2	0	2	0	0	0	0	0	2	2
Icr_18428	4	0	192.01	2	0	2	0	0	2	2	0	2	2	0	2	0	2	2	0	2	2	0	2	2	2	0	0	0	0	0	2	2	0	0	0	0	0	2	2	2	0	2	0	0	0	0	0	2	2
Icr_20657	4	0.54	192.55	2	0	2	0	0	2	2	0	2	2	0	2	0	2	2	0	2	2	0	2	2	2	0	0	0	0	0	2	2	0	0	0	0	0	2	2	2	0	2	0	0	0	0	0	2	2
Icr_21105	4	0	192.55	1	0	2	0	0	2	2	0	2	2	0	2	0	2	2	0	2	2	0	2	2	2	0	0	0	0	0	2	2	0	0	0	0	0	2	2	2	0	2	0	0	0	0	0	2	2
Icr_22104	4	0	192.55	1	0	2	0	0	2	2	0	2	2	0	2	0	2	2	0	2	2	0	2	2	2	0	0	0	0	0	2	2	0	0	0	0	0	2	2	2	0	2	0	0	0	0	0	2	2
Icr_3290	4	0.82	193.37	1	0	2	0	0	2	2	0	2	2	0	2	0	2	2	0	2	2	0	2	2	2	0	0	0	0	0	2	2	0	0	0	0	0	2	2	2	0	2	0	0	0	0	0	2	2
Icr_19447	4	0	193.37	2	0	2	0	0	2	2	0	2	2	0	2	0	2	2	0	2	2	0	2	2	2	0	0	0	0	0	2	2	0	0	0	0	0	2	2	2	0	2	0	0	0	0	0	2	2
Icr_19176	4	2.62	195.99	1	0	2	0	0	2	2	0	2	2	0	2	0	2	2	0	2	2	0	2	2	2	0	0	0	0	0	2	2	0	0	0	0	2	2	2	2	0	2	0	0	0	0	0	2	2
Icr_22048	4	0	195.99	1	0	2	0	0	2	2	0	2	2	0	2	0	2	2	0	2	2	0	2	2	2	0	0	0	0	0	2	2	0	0	0	0	2	2	2	2	0	2	0	0	0	0	0	2	2
Icr_9800	4	0	195.99	1	0	2	0	0	2	2	0	2	2	0	2	0	2	2	0	2	2	0	2	2	2	0	0	0	0	0	2	2	0	0	0	0	2	2	2	2	0	2	0	0	0	0	0	2	2
Icr_2323	4	0	195.99	2	0	2	0	0	2	2	0	2	2	0	2	0	2	2	0	2	2	0	2	2	2	0	0	0	0	0	2	2	0	0	0	0	2	2	2	2	0	2	0	0	0	0	0	2	2
Icr_13885	4	0	195.99	2	0	2	0	0	2	2	0	2	2	0	2	0	2	2	0	2	2	0	2	2	2	0	0	0	0	0	2	2	0	0	0	0	2	2	2	2	0	2	0	0	0	0	0	2	2
Icr_12091	4	0	195.99	2	0	2	0	0	2	2	0	2	2	0	2	0	2	2	0	2	2	0	2	2	2	0	0	0	0	0	2	2	0	0	0	0	2	2	2	2	0	2	0	0	0	0	0	2	2
Icr_20706	4	0	195.99	3	0	2	0	0	2	2	0	2	2	0	2	0	2	2	0	2	2	0	2	2	2	0	0	0	0	0	2	2	0	0	0	0	2	2	2	2	0	2	0	0	0	0	0	2	2
Icr_2202	4	0	195.99	2	0	2	0	0	2	2	0	2	2	0	2	0	0	2	0	2	2	0	2	2	2	0	0	0	0	0	2	2	0	0	0	0	2	2	2	2	0	2	0	0	0	0	0	2	2
Icr_18182	4	0	195.99	2	0	2	0	0	2	2	0	2	2	0	2	0	0	2	0	2	2	0	2	2	2	0	0	0	0	0	2	2	0	0	0	0	2	2	2	2	0	2	0	0	0	0	0	2	2
Icr_20304	4	0	195.99	2	0	2	0	0	2	2	0	2	2	0	2	2	0	2	0	2	2	0	2	2	2	0	0	0	0	0	2	2	0	0	0	0	2	2	2	2	0	2	0	0	0	0	0	2	2
Icr_1668	4	1.14	197.13	2	0	2	0	0	2	2	0	2	2	0	2	0	0	2	0	2	2	0	2	2	2	0	0	0	0	0	2	2	0	0	0	0	2	2	2	2	0	2	0	0	0	0	0	2	2
Icr_9613	4	3.18	200.31	1	0	2	0	0	2	2	0	2	2	0	2	0	2	2	0	2	2	0	2	2	2	0	0	2	0	0	2	2	0	0	0	0	2	2	2	2	0	2	0	0	0	0	0	2	2
Icr_801	4	0	200.31	1	0	2	0	0	2	2	0	2	2	0	2	0	2	2	0	2	2	0	2	2	2	0	0	2	0	0	2	2	0	0	0	0	2	2	2	2	0	2	0	0	0	0	0	2	2
Icr_20874	4	0	200.31	1	0	2	0	0	2	2	0	2	2	0	2	0	2	2	0	2	2	0	2	2	2	0	0	2	0	0	2	2	0	0	0	0	2	2	2	2	0	2	0	0	0	0	0	2	2
Icr_309	4	0	200.31	1	0	2	0	0	2	2	0	2	2	0	2	0	2	2	0	2	2	0	2	2	2	0	0	2	0	0	2	2	0	0	0	0	2	2	2	2	0	2	0	0	0	0	0	2	2
Icr_13421	4	0.84	201.15	2	0	2	0	0	2	2	0	2	2	0	2	0	2	2	0	2	2	0	2	2	2	0	0	0	0	0	2	2	0	0	0	0	2	2	2	2	0	2	0	0	0	0	0	2	2
Icr_19197	4	0.29	201.44	2	0	2	0	0	2	2	0	2	2	0	2	0	2	2	0	2	2	0	2	2	2	0	0	0	0	0	2	2	0	0	0	0	2	2	2	2	0	2	0	0	0	0	0	2	2
Icr_10496	4	0.51	201.95	1	0	2	0	0	2	2	0	2	2	0	2	0	2	2	0	2	2	0	2	2	2	0	0	0	0	0	2	2	0	0	0	0	0	2	2	2	0	2	0	0	0	0	0	2	2
Icr_1170	4	1.05	203	1	0	2	0	0	2	2	0	2	2	0	2	0	2	2	0	2	2	0	2	2	2	0	0	2	0	0	2	2	0	0	0	0	0	2	2	2	0	2	0	0	0	0	0	2	2
Icr_1399	4	2.12	205.12	1	0	2	0	0	2	2	0	2	2	0	2	2	2	2	0	2	2	0	2	2	2	0	0	2	0	0	2	2	0	0	0	0	0	2	2	2	0	2	0	0	0	0	0	2	2
Icr_4986	4	0.73	205.85	1	0	2	0	0	2	2	2	2	2	0	2	2	2	2	0	2	2	0	2	2	2	0	0	2	0	0	2	2	0	0	0	0	0	2	2	2	0	2	0	0	0	0	0	2	2
Icr_15436	4	0.81	206.66	1	0	2	0	0	2	2	2	2	2	0	2	2	2	2	0	2	2	0	2	2	2	0	0	2	0	0	2	2	0	0	0	0	0	2	2	2	0	2	0	0	0	0	0	2	2
Icr_2981	4	1.1	207.76	1	0	2	0	0	2	2	2	2	2	0	2	2	2	2	0	2	2	0	2	2	2	0	0	0	0	0	2	2	0	2	0	0	0	2	0	2	0	2	0	0	0	0	0	2	2
Icr_519	4	1.62	209.38	1	0	2	2	2	2	2	2	2	2	0	2	2	2	2	0	2	2	0	2	2	2	0	0	2	0	0	2	2	0	2	0	0	0	2	0	2	0	2	0	0	0	0	0	2	2
Icr_673	4	0.84	210.22	1	0	2	2	2	2	2	2	2	2	0	2	2	2	2	0	2	2	0	2	2	2	0	0	2	0	0	2	2	0	2	0	0	0	2	2	2	0	2	0	0	0	0	0	2	2
Icr_2886	4	0	210.22	1	0	2	2	2	2	2	2	2	2	0	2	2	2	2	0	2	2	0	2	2	2	0	0	2	0	0	2	2	0	2	0	0	0	2	2	2	0	2	0	0	0	0	0	2	2
Icr_3490	4	0	210.22	1	0	2	2	2	2	2	2	2	2	0	2	2	2	2	0	2	2	0	2	2	2	0	0	2	0	0	2	2	0	2	0	0	0	2	2	2	0	2	0	0	0	0	0	2	2
Icr_2187	4	0	210.22	1	0	2	2	2	2	2	2	2	2	0	2	2	2	2	0	2	2	0	2	2	2	0	0	2	0	0	2	2	0	2	0	0	0	2	2	2	0	2	0	0	0	0	0	2	2
Icr_20200	4	0	210.22	1	0	2	2	2	2	2	2	2	2	0	2	2	2	2	0	2	2	0	2	2	2	0	0	2	0	0	2	2	0	2	0	0	0	2	2	2	0	2	0	0	0	0	0	2	2
Icr_18639	4	0.35	210.57	1	0	2	2	2	2	2	2	2	2	0	2	2	2	2	0	2	2	0	2	2	2	0	0	2	0	0	2	2	0	2	0	0	0	2	2	2	0	2	0	0	0	0	0	2	2
Icr_21543	4	0	210.57	1	0	2	2	2	2	2	2	2	2	0	2	2	2	2	0	2	2	0	2	2	2	0	0	2	0	0	2	2	0	2	0	0	0	2	2	2	0	2	0	0	0	0	0	2	2
Icr_8881	4	0	210.57	1	0	2	2	2	2	2	2	2	2	0	2	2	2	2	0	2	2	0	2	2	2	0	0	0	0	0	2	2	0	2	0	0	0	2	2	2	0	2	0	0	0	0	0	2	2
Icr_9690	4	0	210.57	1	0	2	2	2	2	2	2	2	2	0	2	2	2	2	0	2	2	0	2	2	2	0	0	0	0	0	2	2	0	2	0	0	0	2	2	2	0	2	0	0	0	0	0	2	2
Icr_10267	4	0	210.57	1	0	2	2	2	2	2	2	2	2	0	2	2	2	2	0	2	2	0	2	2	2	0	0	0	0	0	2	2	0	2	0	0	0	2	2	2	0	2	0	0	0	0	0	2	2
Icr_5340	4	1.22	211.79	1	0	2	2	2	2	2	2	2	2	0	2	2	2	2	0	2	2	0	2	2	2	0	0	0	0	0	2	2	0	2	0	0	0	2	2	2	0	2	0	0	0	0	0	2	2
Icr_19374	4	0.61	212.4	1	0	2	2	2	2	2	2	2	2	0	2	2	2	2	0	2	2	0	2	2	2	0	0	2	0	0	2	2	0	2	0	0	0	2	2	2	0	2	0	0	0	0	0	2	2
Icr_1594	4	0	212.4	1	0	2	2	2	2	2	2	2	2	0	2	2	2	2	0	2	2	0	2	2	2	0	0	0	0	0	2	2	0	2	0	0	0	2	2	2	0	2	0	0	0	0	0	2	2
Icr_22023	4	0	212.4	1	0	2	2	2	2	2	2	2	2	0	2	2	2	2	0	2	2	0	2	2	2	0	0	0	0	0	2	2	0	2	0	0	0	2	2	2	0	2	0	0	0	0	0	2	2
Icr_2240	4	0	212.4	1	0	2	2	2	2	2	2	2	2	0	2	2	2	2	0	2	2	0	2	2	2	0	0	0	0	0	2	2	0	2	0	0	0	2	2	2	0	2	0	0	0	0	0	2	2
Icr_20815	4	0	212.4	2	0	2	2	2	2	2	2	2	2	0	2	2	2	2	0	2	2	0	2	2	2	0	0	0	0	0	2	2	0	2	0	0	0	2	2	2	0	2	0	0	0	0	0	2	2
Icr_10753	4	0	212.4	1	0	2	2	2	2	2	2	2	2	0	2	2	2	2	0	2	2	0	2	2	2	0	0	0	0	0	2	2	0	2	0	0	0	2	0	2	0	2	0	0	0	0	0	2	2
Icr_17014	4	0	212.4	2	0	2	2	2	2	2	2	2	2	0	2	2	2	2	0	2	2	0	2	2	2	0	0	0	0	0	2	2	0	2	0	0	0	2	2	2	0	2	0	0	0	0	0	2	2
Icr_16759	4	0	212.4	1	0	2	2	2	2	2	2	2	2	0	2	2	2	2	0	2	2	0	2	2	2	0	0	0	0	0	2	2	0	2	0	0	0	2	0	2	0	2	0	0	0	0	0	2	2
Icr_3252	4	0	212.4	2	0	2	2	2	2	2	2	2	2	0	2	2	2	2	0	2	2	0	2	2	2	0	0	0	0	0	2	2	0	2	0	0	0	2	0	2	0	2	0	0	0	0	0	2	2
Icr_9592	4	0	212.4	1	0	2	2	2	2	2	2	2	2	0	2	2	2	2	0	2	2	0	2	2	2	0	0	0	0	0	2	2	0	2	0	0	0	2	0	2	0	2	0	0	0	0	0	2	2
Icr_15462	4	0.58	212.98	2	0	2	2	2	2	2	2	2	2	0	2	2	2	2	0	2	2	0	2	2	2	0	0	2	0	0	2	2	0	2	0	0	0	2	0	2	0	2	0	0	0	0	0	2	2
Icr_12213	4	4.22	217.2	1	0	2	2	2	2	2	2	2	2	0	2	0	2	2	0	2	2	0	2	2	2	0	0	2	0	0	0	0	0	0	2	0	0	2	2	2	0	2	0	0	0	0	0	2	2
Icr_950	4	0	217.2	1	0	2	2	2	2	2	2	2	2	0	2	0	2	2	0	2	2	0	2	2	2	0	0	2	0	0	0	0	0	0	2	0	0	2	2	2	0	2	0	0	0	0	0	2	2
Icr_11711	4	0	217.2	1	0	2	2	2	2	2	2	2	2	0	2	0	2	2	0	2	2	0	2	2	2	0	0	2	0	0	0	0	0	0	2	0	0	2	2	2	0	2	0	0	0	0	0	2	2
Icr_10436	4	0	217.2	1	0	2	2	2	2	2	2	2	2	0	2	0	2	2	0	2	2	0	2	2	2	0	0	2	0	0	0	0	0	0	2	0	0	2	2	2	0	2	0	0	0	0	0	2	2
Icr_2401	4	0.85	218.05	2	0	2	2	2	2	2	2	2	2	0	2	0	2	2	0	2	2	0	2	2	2	0	0	0	0	0	0	0	0	0	2	0	0	2	2	2	0	2	0	0	0	0	0	2	2
Icr_20055	4	0.82	218.87	1	0	2	2	2	2	2	2	2	2	0	2	0	2	2	0	2	2	0	2	2	2	0	0	2	0	0	0	0	0	0	2	0	0	2	2	2	0	2	0	0	0	0	0	2	2
Icr_18530	4	0	218.87	1	0	2	2	2	2	2	2	2	2	0	2	0	2	2	0	2	2	0	2	2	2	0	0	2	0	0	0	0	0	0	2	0	0	2	2	2	0	2	0	0	0	0	0	2	2
Icr_5917	4	0.57	219.44	1	0	2	2	2	2	2	2	2	2	0	2	0	2	2	0	2	2	0	2	2	2	0	0	2	0	0	0	0	0	0	2	0	0	2	2	2	0	2	0	0	0	0	0	2	2
Icr_15861	4	0	219.44	1	0	2	2	2	2	2	2	2	2	0	2	0	2	2	0	2	2	0	2	2	2	0	0	2	0	0	0	0	0	0	2	0	0	2	2	2	0	2	0	0	0	0	0	2	2
Icr_9461	4	0	219.44	1	0	2	2	2	2	2	2	2	2	0	2	0	2	2	0	2	2	0	2	2	2	0	0	2	0	0	0	0	0	0	2	0	0	2	2	2	0	2	0	0	0	0	0	2	2
Icr_15004	4	0	219.44	1	0	2	2	2	2	2	2	2	2	0	2	0	2	2	0	2	2	0	2	2	2	0	0	2	0	0	0	0	0	0	2	0	0	2	2	2	0	2	0	0	0	0	0	2	2
Icr_20876	4	0.63	220.07	1	0	2	2	2	2	2	2	2	2	0	2	0	2	2	0	2	2	0	2	2	2	0	0	2	0	0	0	0	0	0	2	0	0	2	2	2	0	2	0	0	0	0	0	2	2
Icr_11398	4	0	220.07	1	0	2	2	2	2	2	2	2	2	0	2	0	2	2	0	2	2	0	2	2	2	0	0	2	0	0	0	0	0	0	2	0	0	2	2	2	0	2	0	0	0	0	0	2	2
Icr_19555	4	0	220.07	1	0	2	2	2	2	2	2	2	2	0	2	0	2	2	0	2	2	0	2	2	2	0	0	2	0	0	0	0	0	0	2	0	0	2	2	2	0	2	0	0	0	0	0	2	2
Icr_2770	4	0.88	220.95	1	0	2	2	2	2	2	2	2	2	0	2	0	2	2	0	2	2	0	2	2	2	0	0	2	0	0	2	2	0	0	2	0	0	2	2	2	0	2	0	0	0	0	0	2	2
Icr_442	4	2.5	223.45	2	0	2	2	2	2	0	2	2	2	0	2	0	2	2	0	2	2	0	2	2	2	0	0	0	0	0	2	2	0	0	2	0	0	2	2	2	0	2	0	0	0	0	0	2	2
Icr_2159	4	0	223.45	1	0	2	2	2	2	0	2	2	2	0	2	0	2	2	0	2	2	0	2	2	2	0	0	0	0	0	2	2	0	0	2	0	0	2	2	2	0	2	0	0	0	0	0	2	2
Icr_1683	4	0.78	224.23	2	0	2	2	2	2	0	2	2	2	0	2	0	2	2	0	2	2	0	2	2	2	0	0	0	0	0	2	2	0	0	2	0	0	2	2	2	0	2	0	0	0	0	0	2	2
Icr_19625	4	0.33	224.56	2	0	2	2	2	2	0	2	2	2	0	2	0	2	2	0	2	2	0	2	2	2	0	0	0	0	0	2	2	0	0	2	0	0	2	2	2	0	2	0	0	0	0	0	2	2
Icr_1572	4	0	224.56	2	0	2	2	2	2	0	2	2	2	0	2	0	2	2	0	2	2	0	2	2	2	0	0	0	0	0	2	2	0	0	2	0	0	2	2	2	0	2	0	0	0	0	0	2	2
Icr_5257	4	1.87	226.43	1	0	2	2	2	2	0	2	2	2	0	2	0	2	2	0	2	2	0	2	2	2	0	0	0	0	0	2	2	0	0	2	0	0	2	2	2	0	2	0	0	0	0	0	2	0
Icr_6657	4	0.44	226.87	2	0	2	2	2	2	0	2	2	2	0	2	0	2	2	0	2	2	0	2	2	2	0	0	0	0	0	2	2	0	0	2	0	0	2	2	2	0	2	0	0	0	0	0	2	0
Icr_21439	4	0	226.87	1	0	2	2	2	2	0	2	2	2	0	2	0	2	2	0	2	2	0	2	2	2	0	0	0	0	0	2	2	0	0	2	0	0	2	2	2	0	2	0	0	0	0	0	2	0
Icr_4342	4	0	226.87	2	0	2	2	2	2	0	2	2	2	0	2	0	2	2	0	2	2	0	2	2	2	0	0	0	0	0	2	2	0	0	2	0	0	2	2	2	0	2	0	0	0	0	0	2	0
Icr_17156	4	0	226.87	1	0	2	2	2	2	0	2	2	2	0	2	0	2	2	0	2	2	0	2	2	2	0	0	0	0	0	2	2	0	0	2	0	0	2	2	2	0	2	0	0	0	0	0	2	0
Icr_18032	4	0	226.87	1	0	2	2	2	2	0	2	2	2	0	2	0	2	2	0	2	2	0	2	2	2	0	0	0	0	0	2	2	0	0	2	0	0	2	2	2	0	2	0	0	0	0	0	2	0
Icr_723	4	1	227.87	2	0	2	2	2	2	2	2	2	2	0	2	0	2	2	0	2	2	0	2	2	2	0	0	0	0	0	2	2	0	0	2	0	0	2	2	2	0	2	0	0	0	0	0	2	0
Icr_20655	4	0	227.87	1	0	2	2	2	2	2	2	2	2	0	2	0	2	2	0	2	2	0	2	2	2	0	0	0	0	0	2	2	0	0	2	0	0	2	2	2	0	2	0	0	0	0	0	2	0
Icr_7443	4	3.25	231.12	1	0	2	2	2	2	2	2	2	2	0	2	0	2	2	0	2	2	0	0	0	2	0	0	2	0	0	2	2	0	0	2	0	0	2	2	2	0	2	0	0	0	0	0	2	0
Icr_5422	4	2.3	233.42	2	0	2	2	2	2	0	2	2	2	0	2	0	2	2	0	2	2	0	0	0	2	0	0	2	0	0	2	2	0	0	2	0	0	2	2	2	0	2	0	0	2	0	0	2	0
Icr_1663	4	0.45	233.87	1	0	2	2	2	2	2	2	2	2	0	2	0	2	2	0	2	2	0	0	0	2	0	0	2	0	0	2	2	0	0	2	0	0	2	2	2	0	2	0	0	2	0	0	2	0
Icr_3910	4	1.05	234.92	2	0	2	2	2	2	0	2	2	2	0	2	0	2	2	0	2	2	0	0	0	2	0	0	2	0	0	2	2	0	0	2	0	0	2	2	2	0	2	0	0	2	0	0	2	0
Icr_21500	4	0.87	235.79	2	0	2	2	2	2	0	2	2	2	0	2	0	2	2	0	2	2	0	0	0	2	0	0	2	0	0	2	2	0	0	2	0	0	2	2	2	0	2	0	0	2	0	0	2	0
Icr_17841	4	2.43	238.22	2	0	2	2	2	2	0	2	2	2	0	2	0	2	2	0	2	2	0	2	2	2	0	0	2	0	0	2	2	0	0	2	0	0	2	2	2	0	2	0	0	0	0	0	2	0
Icr_14889	4	0	238.22	2	0	2	2	2	2	0	2	2	2	0	2	0	2	2	0	2	2	0	2	2	2	0	0	2	0	0	2	2	0	0	2	0	0	2	2	2	0	2	0	0	0	0	0	2	0
Icr_304	4	0	238.22	2	0	2	2	2	2	0	2	2	2	0	2	0	2	2	0	2	2	0	2	2	2	0	0	2	0	0	2	2	0	0	2	0	0	2	2	2	0	2	0	0	0	0	0	2	0
Icr_13513	4	1.12	239.34	2	0	2	2	2	2	0	2	2	2	0	2	0	2	2	0	2	2	0	2	2	2	0	0	0	0	0	2	2	0	0	2	0	0	2	2	2	0	2	0	0	0	0	0	2	0
Icr_11119	4	0	239.34	1	0	2	2	2	2	0	2	2	2	0	2	0	2	2	0	2	2	0	2	2	2	0	0	0	0	0	2	2	0	0	2	0	0	2	2	2	0	2	0	0	0	0	0	2	0
Icr_20797	4	1.86	241.2	2	0	2	2	2	2	2	2	2	2	0	2	0	2	2	0	2	2	0	0	0	2	0	0	0	0	0	2	2	0	0	2	0	0	2	0	2	0	2	0	0	2	0	0	0	0
Icr_1431	4	1.04	242.24	1	0	2	2	2	2	2	2	2	2	0	2	0	2	2	0	2	2	0	0	0	2	0	0	0	0	0	2	2	0	0	2	0	0	2	0	2	0	2	0	0	2	0	0	0	0
Icr_14815	4	1.28	243.52	1	0	2	2	2	2	2	2	2	2	0	2	0	2	2	0	2	2	0	0	0	2	0	0	2	0	0	2	2	0	0	2	0	0	2	2	2	0	2	0	0	2	0	0	0	0
Icr_18356	5	0	0	1	0	2	2	2	2	2	2	2	2	2	0	2	0	0	0	2	2	2	0	0	2	2	2	2	2	0	0	0	0	2	2	0	0	0	0	2	2	0	0	0	2	2	2	2	0
Icr_15024	5	0	0	1	0	2	2	2	2	2	2	2	2	2	0	2	0	0	0	2	2	2	0	0	2	2	2	2	2	0	0	0	0	2	2	0	0	0	0	2	2	0	0	0	2	2	2	2	0
Icr_15596	5	2.68	2.68	1	0	2	2	2	2	2	2	2	2	0	0	2	0	0	0	2	2	2	0	0	2	2	2	2	2	2	0	0	0	2	2	0	0	0	0	2	2	2	0	0	2	2	2	0	0
Icr_14322	5	0	2.68	1	0	2	2	2	2	2	2	2	2	0	0	2	0	0	0	2	2	2	0	0	2	2	2	2	2	2	0	0	0	2	2	0	0	0	0	2	2	2	0	0	2	2	2	0	0
Icr_158	5	0	2.68	1	0	2	2	2	2	2	2	2	2	0	0	2	0	0	0	2	2	2	0	0	2	2	2	2	2	2	0	0	0	2	2	0	0	0	0	2	2	2	0	0	2	2	2	0	0
Icr_3071	5	0	2.68	1	0	2	2	2	2	2	2	2	2	0	0	2	0	0	0	2	2	2	0	0	2	2	2	2	2	2	0	0	0	2	2	0	0	0	0	2	2	2	0	0	2	2	2	0	0
Icr_3983	5	0	2.68	1	0	2	2	2	2	2	2	2	2	0	0	2	0	0	0	2	2	2	0	0	2	2	2	2	2	2	0	0	0	2	2	0	0	0	0	2	2	2	0	0	2	2	2	0	0
Icr_2012	5	0	2.68	1	0	2	2	2	2	2	2	2	2	0	0	2	0	0	0	2	2	2	0	0	2	2	2	2	2	2	0	0	0	2	2	0	0	0	0	2	2	2	0	0	2	2	2	0	0
Icr_8808	5	0	2.68	2	0	2	2	2	2	2	2	2	2	0	0	2	0	0	0	2	2	2	0	0	2	2	2	2	2	2	0	0	0	2	2	0	0	0	0	2	2	2	0	0	2	2	2	0	0
Icr_1147	5	0	2.68	2	0	2	2	2	2	2	2	2	2	0	0	2	0	0	0	2	2	2	0	0	2	2	2	2	2	2	0	0	0	2	2	0	0	0	0	2	2	2	0	0	2	2	2	0	0
Icr_2781	5	5.02	7.7	1	0	2	2	0	0	2	0	0	0	0	0	0	0	0	0	0	0	0	0	0	2	2	2	2	2	0	0	0	0	2	2	0	0	0	0	0	0	0	0	0	2	0	0	2	0
Icr_7164	5	3.58	11.28	1	0	2	0	0	0	2	0	0	0	0	0	0	0	0	0	0	0	0	0	0	0	0	0	2	0	0	0	0	0	0	0	0	0	0	0	0	0	0	0	0	0	0	0	2	0
Icr_17604	5	0	11.28	1	0	2	0	0	0	2	0	0	0	0	0	0	0	0	0	0	0	0	0	0	0	0	0	2	0	0	0	0	0	0	0	0	0	0	0	0	0	0	0	0	0	0	0	2	0
Icr_10596	5	0	11.28	1	0	2	0	0	0	2	0	0	0	0	0	0	0	0	0	0	0	0	0	0	0	0	0	2	0	0	0	0	0	0	0	0	0	0	0	0	0	0	0	0	0	0	0	2	0
Icr_6816	5	0	11.28	1	0	2	0	0	0	2	0	0	0	0	0	0	0	0	0	0	0	0	0	0	0	0	0	2	0	0	0	0	0	0	0	0	0	0	0	0	0	0	0	0	0	0	0	2	0
Icr_3056	5	0	11.28	1	0	2	0	0	0	2	0	0	0	0	0	0	0	0	0	0	0	0	0	0	0	0	0	2	0	0	0	0	0	0	0	0	0	0	0	0	0	0	0	0	0	0	0	2	0
Icr_12589	5	3.56	14.84	1	0	2	0	0	0	0	0	0	0	0	0	0	0	0	0	0	0	0	0	0	0	0	0	2	0	0	0	0	0	0	0	0	0	0	0	0	0	0	0	0	0	0	0	2	0
Icr_17027	5	1.57	16.41	1	0	2	0	0	0	0	0	0	0	0	0	0	0	0	0	0	0	0	0	0	0	0	0	2	0	0	0	0	0	0	0	0	0	0	0	0	0	0	0	0	0	0	0	0	0
Icr_5376	5	0.92	17.33	1	0	2	0	0	0	0	0	0	0	0	0	0	0	0	0	0	0	0	0	0	0	0	0	2	0	0	0	0	0	0	0	0	0	0	0	0	0	0	0	0	0	0	0	0	0
Icr_10029	5	0.92	18.25	1	0	2	0	0	0	0	0	0	0	0	0	0	0	0	0	0	0	0	0	0	0	0	0	2	0	0	0	0	0	0	0	0	0	0	0	0	0	0	0	0	0	0	0	0	0
Icr_15630	5	0	18.25	1	0	2	0	0	0	0	0	0	0	0	0	0	0	0	0	0	0	0	0	0	0	0	0	2	0	0	0	0	0	0	0	0	0	0	0	0	0	0	0	0	0	0	0	0	0
Icr_14842	5	0	18.25	1	0	2	0	0	0	0	0	0	0	0	0	0	0	0	0	0	0	0	0	0	0	0	0	2	0	0	0	0	0	0	0	0	0	0	0	0	0	0	0	0	0	0	0	0	0
Icr_12042	5	0	18.25	1	0	2	0	0	0	0	0	0	0	0	0	0	0	0	0	0	0	0	0	0	0	0	0	2	0	0	0	0	0	0	0	0	0	0	0	0	0	0	0	0	0	0	0	0	0
Icr_992	5	0.61	18.86	1	0	2	0	0	0	0	0	0	0	0	0	0	0	0	0	0	0	0	0	0	0	0	0	2	0	0	0	0	0	0	0	0	0	0	0	0	0	0	0	0	0	0	0	0	0
Icr_15288	5	1.92	20.78	1	0	2	0	2	0	0	0	0	0	0	0	0	0	0	0	0	0	0	0	0	0	0	0	2	0	0	0	0	0	0	0	0	0	0	0	0	0	0	0	0	0	0	0	2	0
Icr_20038	5	0	20.78	1	0	2	0	2	0	0	0	0	0	0	0	0	0	0	0	0	0	0	0	0	0	0	0	2	0	0	0	0	0	0	0	0	0	0	0	0	0	0	0	0	0	0	0	2	0
Icr_17876	5	0	20.78	1	0	2	0	2	0	0	0	0	0	0	0	0	0	0	0	0	0	0	0	0	0	0	0	2	0	0	0	0	0	0	0	0	0	0	0	0	0	0	0	0	0	0	0	2	0
Icr_7255	5	0	20.78	1	0	2	0	2	0	0	0	0	0	0	0	0	0	0	0	0	0	0	0	0	0	0	0	2	0	0	0	0	0	0	0	0	0	0	0	0	0	0	0	0	0	0	0	2	0
Icr_1908	5	0	20.78	1	0	2	0	2	0	0	0	0	0	0	0	0	0	0	0	0	0	0	0	0	0	0	0	2	0	0	0	0	0	0	0	0	0	0	0	0	0	0	0	0	0	0	0	2	0
Icr_1500	5	0	20.78	1	0	2	0	2	0	0	0	0	0	0	0	0	0	0	0	0	0	0	0	0	0	0	0	2	0	0	0	0	0	0	0	0	0	0	0	0	0	0	0	0	0	0	0	2	0
Icr_16263	5	0	20.78	1	0	2	0	2	0	0	0	0	0	0	0	0	0	0	0	0	0	0	0	0	0	0	0	2	0	0	0	0	0	0	0	0	0	0	0	0	0	0	0	0	0	0	0	2	0
Icr_19580	5	1.93	22.71	2	0	2	2	2	2	0	0	2	0	0	0	0	0	0	0	2	2	2	0	0	2	2	2	2	2	2	0	0	0	0	0	0	0	0	0	2	2	2	2	0	2	2	2	2	0
Icr_14528	5	2.33	25.04	1	0	2	0	0	0	2	2	0	0	0	2	2	2	2	2	0	0	0	2	2	0	0	0	2	0	0	2	2	2	0	2	2	2	2	2	0	0	0	2	2	0	0	0	0	2
Icr_21018	5	0	25.04	1	0	2	0	0	0	2	2	0	0	0	2	2	2	2	2	0	0	0	2	2	0	0	0	2	0	0	2	2	2	0	2	2	2	2	2	0	0	0	2	2	0	0	0	0	2
Icr_1129	5	0.29	25.33	1	0	2	0	0	0	2	2	0	0	0	2	2	2	2	2	0	0	0	2	2	0	0	0	2	0	0	2	2	2	0	2	2	2	2	2	0	0	0	2	2	0	0	0	0	2
Icr_783	5	0	25.33	1	0	2	0	0	0	2	2	0	0	0	2	2	2	2	2	0	0	0	2	2	0	0	0	2	0	0	2	2	2	0	2	2	2	2	2	0	0	0	2	2	0	0	0	0	2
Icr_15941	5	0	25.33	1	0	2	0	0	0	2	2	0	0	0	2	2	2	2	2	0	0	0	2	2	0	0	0	2	0	0	2	2	2	0	2	2	2	2	2	0	0	0	2	2	0	0	0	0	2
Icr_41	5	0.35	25.68	1	0	2	0	0	0	2	2	0	0	0	2	2	2	2	2	0	0	0	2	2	0	0	0	2	0	0	2	2	2	0	2	2	2	2	2	0	0	0	2	2	0	0	0	0	2
Icr_19604	5	9.77	35.45	1	0	2	2	2	0	0	2	0	0	0	2	0	2	2	2	0	0	2	2	2	0	0	0	2	2	2	2	2	0	0	2	2	2	2	2	0	0	0	2	2	0	0	0	0	2
Icr_15838	5	8.53	43.98	1	0	2	2	2	0	0	0	0	0	0	2	0	2	2	2	0	0	2	2	0	0	0	0	2	0	0	2	2	0	0	2	2	2	2	2	0	0	0	2	2	0	0	0	0	2
Icr_13359	5	0	43.98	2	0	2	2	2	0	0	0	0	0	0	2	0	2	2	2	0	0	2	2	0	0	0	0	2	0	0	2	2	0	0	2	2	2	2	2	0	0	0	2	2	0	0	0	0	2
Icr_7178	5	1.16	45.14	1	0	2	2	2	0	0	0	0	0	0	2	0	2	2	2	0	0	2	2	0	0	0	0	2	0	0	2	2	0	0	2	2	2	2	0	0	0	0	2	2	0	0	0	0	2
Icr_14773	5	0	45.14	1	0	2	2	2	0	0	0	0	0	0	2	0	2	2	2	0	0	2	2	0	0	0	0	2	0	0	2	2	0	0	2	2	2	2	0	0	0	0	2	2	0	0	0	0	2
Icr_18208	5	0	45.14	1	0	2	2	2	0	0	0	0	0	0	2	0	2	2	2	0	0	2	2	0	0	0	0	2	0	0	2	2	0	0	2	2	2	2	0	0	0	0	2	2	0	0	0	0	2
Icr_19620	5	5.8	50.94	1	0	2	2	2	2	0	0	0	0	0	2	0	2	2	2	0	0	0	2	0	0	0	0	2	0	0	0	2	0	0	0	2	2	2	2	2	0	0	2	0	0	0	2	0	2
Icr_9098	5	0	50.94	2	0	2	2	2	2	0	0	0	0	0	2	0	2	2	2	0	0	0	2	0	0	0	0	2	0	0	0	2	0	0	0	2	2	2	2	2	0	0	2	0	0	0	2	0	2
Icr_9593	5	0	50.94	1	0	2	2	2	2	0	0	0	0	0	2	0	2	2	2	0	0	0	2	0	0	0	0	2	0	0	0	2	0	0	0	2	2	2	2	2	0	0	2	0	0	0	2	0	2
Icr_12706	5	0	50.94	3	0	2	2	2	2	0	0	0	0	0	2	0	2	2	2	0	0	0	2	0	0	0	0	2	0	0	0	2	0	0	0	2	2	2	2	2	0	0	2	0	0	0	2	0	2
Icr_3721	5	2.52	53.46	2	0	2	2	2	2	0	0	0	0	0	0	2	2	2	2	2	0	0	2	0	2	0	0	2	0	0	0	2	0	2	0	2	2	2	2	2	0	0	0	0	2	0	2	0	2
Icr_18613	5	0.58	54.04	2	0	2	2	2	2	0	0	0	0	0	0	2	2	2	2	2	0	0	2	0	2	0	0	2	0	0	0	2	0	2	0	2	2	2	2	2	0	0	0	0	2	0	2	0	2
Icr_12185	5	0.81	54.85	1	0	2	2	2	2	0	0	0	2	0	0	2	2	2	2	2	0	0	2	0	2	0	0	2	0	0	0	2	0	2	0	2	2	2	2	2	0	0	0	0	2	0	2	2	2
Icr_4239	5	0	54.85	1	0	2	2	2	2	0	0	0	2	0	0	2	2	2	2	2	0	0	2	0	2	0	0	2	0	0	0	2	0	2	0	2	2	2	2	2	0	0	0	0	2	0	2	2	2
Icr_207	5	1.44	56.29	1	0	2	2	2	2	0	0	0	2	0	0	2	2	2	2	2	0	0	0	0	2	0	0	2	0	0	0	2	0	2	0	2	2	2	2	2	0	0	0	0	2	0	2	2	2
Icr_15359	5	1.15	57.44	2	0	2	2	0	2	0	0	0	2	0	0	2	0	2	2	2	0	0	0	0	2	0	0	2	0	0	0	2	0	2	0	0	2	2	2	2	0	0	0	0	2	0	2	2	2
Icr_20341	5	2.33	59.77	2	0	2	2	2	2	0	0	0	2	0	0	2	0	2	2	2	0	0	0	0	0	0	2	2	0	0	0	2	0	2	0	0	2	2	2	2	0	2	0	0	2	0	2	2	2
Icr_18982	5	0.62	60.39	2	0	2	2	2	2	0	0	0	2	0	0	2	0	2	2	2	0	0	0	0	0	0	2	2	0	0	0	2	0	2	0	0	2	2	2	2	0	2	0	0	2	0	2	2	2
Icr_19498	5	0	60.39	2	0	2	2	2	2	0	0	0	2	0	0	2	0	2	2	2	0	0	0	0	0	0	2	2	0	0	0	2	0	2	0	0	2	2	2	2	0	2	0	0	2	0	2	2	2
Icr_6684	5	0.79	61.18	2	0	2	2	2	2	0	0	0	2	0	0	2	0	2	2	2	0	0	0	2	0	0	2	2	0	0	0	2	0	2	0	0	2	2	2	2	0	2	0	0	2	0	2	2	2
Icr_14099	5	0.45	61.63	3	0	2	2	2	2	2	2	2	2	0	2	2	2	2	2	2	2	0	2	2	0	2	2	2	0	2	2	2	2	0	2	2	2	2	2	2	2	2	0	2	2	2	2	2	2
Icr_19497	5	0	61.63	2	0	2	2	2	2	2	2	2	2	0	2	2	2	2	2	2	2	0	2	2	0	2	2	2	0	2	2	2	2	0	2	2	2	2	2	2	2	2	0	2	2	2	2	2	2
Icr_933	5	0.28	61.91	2	0	2	2	2	2	2	2	2	2	0	2	2	2	2	2	2	2	0	2	2	0	2	2	2	0	2	2	2	2	0	2	2	2	2	2	2	2	2	0	2	0	2	2	2	2
Icr_8408	5	0	61.91	1	0	2	2	2	2	2	2	2	2	0	2	2	2	2	2	2	2	0	2	2	0	2	2	2	0	2	2	2	2	0	2	2	2	2	2	2	2	2	0	2	0	2	2	2	2
Icr_16649	5	0	61.91	1	0	2	2	2	2	2	2	2	2	0	2	2	2	2	2	2	2	0	2	2	0	2	2	2	0	2	2	2	2	0	2	2	2	2	2	2	2	2	0	2	0	2	2	2	2
Icr_1635	5	0	61.91	2	0	2	2	2	2	2	2	2	2	0	2	2	2	2	2	2	2	0	2	2	0	2	2	2	0	2	2	2	2	0	2	2	2	2	2	2	2	2	0	2	0	2	2	2	2
Icr_3268	5	5.15	67.06	3	0	2	2	2	0	0	0	2	0	0	2	0	2	2	2	0	0	2	2	2	0	0	2	0	0	0	0	0	0	0	0	0	0	2	2	2	2	0	0	2	0	0	0	2	2
Icr_13229	5	0	67.06	1	0	2	0	0	0	0	0	0	0	0	0	0	0	0	0	0	0	0	0	0	0	0	0	0	0	0	0	0	0	0	0	0	0	0	2	0	0	0	0	0	0	0	0	2	0
Icr_1198	5	0	67.06	1	0	2	0	0	0	0	0	0	0	0	0	0	0	0	0	0	0	0	0	0	0	0	0	0	0	0	0	0	0	0	0	0	0	0	2	0	0	0	0	0	0	0	0	2	0
Icr_7711	5	0	67.06	1	0	2	0	0	0	0	0	0	0	0	0	0	0	0	0	0	0	0	0	0	0	0	0	0	0	0	0	0	0	0	0	0	0	0	2	0	0	0	0	0	0	0	0	2	0
Icr_15866	5	0	67.06	1	0	2	0	0	0	0	0	0	0	0	0	0	0	0	0	0	0	0	0	0	0	0	0	0	0	0	0	0	0	0	0	0	0	0	2	0	0	0	0	0	0	0	0	2	0
Icr_21055	5	0.59	67.65	2	0	2	2	2	0	0	0	2	0	0	2	0	2	2	2	0	0	2	2	2	0	0	2	0	0	0	0	0	0	0	0	0	2	2	2	2	2	0	0	2	0	0	0	2	2
Icr_21270	5	0.69	68.34	1	0	2	2	2	0	0	0	2	0	0	2	0	2	2	2	0	0	2	2	2	0	0	2	0	0	0	0	0	0	0	0	0	2	2	0	2	2	0	0	2	0	0	0	2	2
Icr_9233	5	0.69	69.03	4	0	2	2	2	0	0	0	2	0	0	2	0	2	2	2	0	0	2	2	2	0	0	2	0	0	0	0	0	0	0	0	0	2	2	0	2	2	0	0	2	0	0	0	2	2
Icr_3225	5	2.8	71.83	1	0	2	2	2	0	0	0	2	0	0	0	0	2	2	2	0	0	2	2	0	0	2	2	0	0	0	0	0	0	0	0	0	2	2	0	2	2	0	0	2	0	0	0	2	2
Icr_9051	5	21.12	92.95	2	0	2	2	0	0	0	0	0	0	0	0	0	0	0	0	2	2	2	2	0	0	2	2	2	0	0	0	2	2	2	0	2	0	2	0	0	0	0	0	2	2	0	2	0	0
Icr_6716	5	0	92.95	1	0	2	2	0	0	0	0	0	0	0	0	0	0	0	0	2	2	2	2	0	0	2	2	2	0	0	0	2	2	2	0	2	0	2	0	0	0	0	0	2	2	0	2	0	0
Icr_8703	5	3.81	96.76	3	0	2	0	0	0	2	2	0	2	0	0	0	0	0	0	2	2	2	2	0	2	2	0	2	0	0	0	2	2	2	0	2	0	2	0	0	0	0	0	2	2	2	2	0	0
Icr_6852	5	8.03	104.79	1	0	2	2	2	0	2	2	0	2	0	0	0	2	2	2	0	0	2	2	0	2	0	0	0	0	0	0	2	2	0	0	0	0	2	0	2	0	0	0	0	2	2	0	2	0
Icr_17664	5	3.85	108.64	1	0	2	2	2	0	2	2	0	2	0	2	2	2	2	2	0	0	2	2	0	2	0	2	0	0	0	0	2	2	0	0	0	0	2	0	2	0	0	0	0	0	0	0	2	0
Icr_6891	5	4.18	112.82	1	0	2	2	2	0	2	0	2	2	0	2	2	2	2	2	0	0	2	0	0	2	0	2	0	0	0	2	2	0	0	0	0	0	2	0	2	0	0	0	0	0	0	0	2	0
Icr_12325	5	0	112.82	1	0	2	2	2	0	2	0	2	2	0	2	2	2	2	2	0	0	2	0	0	2	0	2	0	0	0	2	2	0	0	0	0	0	2	0	2	0	0	0	0	0	0	0	2	0
Icr_9726	5	0	112.82	1	0	2	2	2	0	2	0	2	2	0	2	2	2	2	2	0	0	2	0	0	2	0	2	0	0	0	2	2	0	0	0	0	0	2	0	2	0	0	0	0	0	0	0	2	0
Icr_6574	5	0	112.82	1	0	2	2	2	0	2	0	2	2	0	2	2	2	2	2	0	0	2	0	0	2	0	2	0	0	0	2	2	0	0	0	0	0	2	0	2	0	0	0	0	0	0	0	2	0
Icr_8599	5	0	112.82	3	0	2	2	2	0	2	0	2	2	0	2	2	2	2	2	0	0	2	0	0	2	0	2	0	0	0	2	2	0	0	0	0	0	2	0	2	0	0	0	0	0	0	0	2	0
Icr_10946	5	2.81	115.63	2	0	2	2	2	0	2	2	2	2	2	2	2	2	2	2	0	0	2	2	0	2	2	2	0	0	0	2	2	0	0	0	0	0	2	0	2	0	0	0	0	0	0	0	0	0
Icr_9908	5	1.78	117.41	3	0	2	2	2	0	2	0	2	2	2	0	0	2	2	2	0	0	2	2	0	2	2	2	0	0	0	2	2	0	0	0	0	0	2	0	2	0	0	0	0	0	0	0	0	0
Icr_20676	5	15.96	133.37	1	0	2	0	2	0	2	0	2	2	2	0	2	0	2	2	0	0	2	2	2	2	0	2	0	0	0	2	0	0	0	0	0	2	2	2	0	0	2	0	2	2	0	0	0	2
Icr_2689	5	3.96	137.33	2	0	2	0	0	2	0	0	2	2	0	0	2	0	2	2	0	0	2	2	2	2	0	2	2	0	0	2	2	0	0	2	0	2	2	2	0	0	2	0	2	2	0	0	0	2
Icr_4363	5	0	137.33	1	0	2	0	0	2	0	0	2	2	0	0	2	0	2	2	0	0	2	2	2	2	0	2	2	0	0	2	2	0	0	2	0	2	2	2	0	0	2	0	2	2	0	0	0	2
Icr_20715	5	2.89	140.22	1	0	2	0	0	2	0	0	2	2	0	0	2	0	2	2	2	2	2	2	2	2	0	2	0	0	0	2	2	0	0	2	0	2	2	2	0	0	2	0	2	2	0	0	0	2
Icr_10505	5	19.88	160.1	1	0	2	2	2	0	0	0	2	2	0	2	0	2	2	0	0	0	0	0	0	0	2	0	2	2	2	0	0	2	0	0	2	2	2	2	2	2	0	0	0	0	2	2	2	0
Icr_1714	5	0.52	160.62	1	0	2	2	2	0	0	0	2	2	0	2	0	2	2	0	0	0	0	0	0	0	2	0	2	2	2	0	0	2	0	0	2	2	2	2	2	0	0	0	0	0	2	2	2	0
Icr_1782	5	2.16	162.78	1	0	2	2	2	2	2	2	0	2	0	0	0	0	0	2	2	2	2	2	2	2	0	2	0	0	0	2	2	0	0	2	0	2	0	0	0	0	2	0	2	2	0	0	0	2
Icr_18127	5	3.34	166.12	2	0	2	0	0	0	0	0	0	2	0	0	0	0	0	0	0	0	0	0	0	0	0	0	2	0	0	0	0	0	0	0	0	0	0	2	0	0	0	0	0	0	0	0	0	0
Icr_2966	5	0	166.12	1	0	2	0	0	0	0	0	0	2	0	0	0	0	0	0	0	0	0	0	0	0	0	0	2	0	0	0	0	0	0	0	0	0	0	2	0	0	0	0	0	0	0	0	0	0
Icr_21785	5	0.73	166.85	2	0	2	2	2	2	2	2	0	2	0	0	2	0	0	2	2	2	2	2	2	2	0	2	2	0	0	2	2	0	2	2	0	2	0	2	0	0	2	0	2	2	0	0	0	2
Icr_15953	5	0.15	167	2	0	2	2	2	2	2	2	0	2	0	0	2	0	0	2	2	2	2	2	2	2	0	2	2	0	0	2	2	0	2	2	0	0	0	2	0	0	2	0	2	2	0	0	0	2
Icr_16940	5	0.62	167.62	1	0	2	2	2	2	2	2	0	2	0	0	2	0	0	2	2	2	2	2	2	2	0	2	2	0	0	2	2	0	2	2	0	2	0	2	0	0	2	0	2	2	0	0	0	2
Icr_21784	5	0.61	168.23	2	0	2	2	2	2	2	2	0	2	0	0	2	0	0	2	2	2	2	2	2	2	0	2	2	0	0	2	2	0	2	2	0	2	0	2	0	0	2	0	2	2	0	0	2	2
Icr_16345	5	0.75	168.98	2	0	2	2	2	2	2	2	0	2	0	0	2	0	0	2	2	2	2	2	2	2	0	2	2	0	0	2	2	0	2	2	0	2	0	2	0	0	2	0	2	2	0	0	2	2
Icr_20454	5	2.52	171.5	2	0	2	2	2	2	2	2	0	2	0	0	2	0	0	2	2	2	2	2	2	2	0	2	2	0	0	2	2	0	2	2	0	0	0	2	0	0	2	0	2	2	0	0	0	2
Icr_13480	5	0.75	172.25	2	0	2	2	2	2	2	2	0	2	0	0	2	0	0	2	2	2	2	2	2	2	0	2	2	0	0	2	2	0	2	2	0	0	0	2	0	0	2	0	2	2	0	0	0	2
Icr_3314	5	0	172.25	2	0	2	2	2	2	2	2	0	2	0	0	2	0	0	2	2	2	2	2	2	2	0	2	2	0	0	2	2	0	2	2	0	0	0	2	0	0	2	0	2	2	0	0	0	2
Icr_19445	5	3.76	176.01	1	0	2	2	2	2	2	2	0	2	0	0	2	0	0	2	2	2	2	2	2	2	0	2	0	0	0	2	2	0	2	2	0	2	0	0	0	0	2	0	2	2	0	0	0	2
Icr_8511	5	0	176.01	1	0	2	2	2	2	2	2	0	2	0	0	2	0	0	2	2	2	2	2	2	2	0	2	0	0	0	2	2	0	2	2	0	2	0	0	0	0	2	0	2	2	0	0	0	2
Icr_21957	5	0	176.01	1	0	2	2	2	2	2	2	0	2	0	0	2	0	0	2	2	2	2	2	2	2	0	2	0	0	0	2	2	0	2	2	0	2	0	0	0	0	2	0	2	2	0	0	0	2
Icr_1309	5	0.29	176.3	1	0	2	2	2	2	2	2	0	2	0	0	2	0	0	2	2	2	2	2	2	2	0	2	0	0	0	2	2	0	2	2	0	2	0	0	0	0	2	0	2	2	0	0	0	2
Icr_7702	5	1.17	177.47	1	0	2	2	2	2	2	2	0	0	0	0	2	0	0	2	2	2	2	2	2	2	0	2	2	0	0	2	2	0	2	2	0	2	0	2	0	0	2	0	2	2	0	0	0	2
Icr_878	5	0	177.47	1	0	2	2	2	2	2	2	0	0	0	0	2	0	0	2	2	2	2	2	2	2	0	2	2	0	0	2	2	0	2	2	0	2	0	2	0	0	2	0	2	2	0	0	0	2
Icr_12045	5	5.94	183.41	2	0	2	2	2	2	2	2	0	0	0	0	2	0	0	2	2	2	2	2	2	2	2	2	2	0	0	2	2	0	2	2	0	0	0	0	0	0	2	2	2	2	0	0	0	2
Icr_20194	5	0.17	183.58	2	0	2	2	2	2	2	2	0	0	0	0	2	0	0	2	2	2	2	2	2	2	2	2	2	0	0	2	2	0	2	2	0	0	0	0	0	0	2	2	2	2	0	0	0	2
Icr_696	5	0.17	183.75	2	0	2	2	2	2	2	2	0	0	0	0	2	0	0	2	2	2	2	2	2	2	2	2	2	0	0	2	2	0	2	2	0	0	0	0	0	0	2	2	2	2	0	0	0	2
Icr_13048	5	0.21	183.96	2	0	2	2	2	2	2	2	0	0	0	0	2	0	0	2	2	2	2	2	2	2	2	2	0	0	0	2	2	0	2	2	0	0	0	0	0	0	2	2	2	2	0	0	0	2
Icr_2648	5	0	183.96	2	0	2	2	2	2	2	2	0	0	0	0	2	0	0	2	2	2	2	2	2	2	2	2	0	0	0	2	2	0	2	2	0	0	0	0	0	0	2	2	2	2	0	0	0	2
Icr_1651	5	0.16	184.12	2	0	2	2	2	2	0	2	0	0	0	0	2	0	0	2	2	2	2	2	2	2	2	2	0	0	0	2	2	0	2	2	0	0	0	0	0	0	2	2	2	2	0	0	0	2
Icr_2586	5	0	184.12	1	0	2	2	2	2	0	2	0	0	0	0	2	0	0	2	2	2	2	2	2	2	2	2	0	0	0	2	2	0	2	2	0	0	0	0	0	0	2	2	2	2	0	0	0	2
Icr_2487	5	0	184.12	2	0	2	2	2	2	0	2	0	0	0	0	2	0	0	2	2	2	2	2	2	2	2	2	0	0	0	2	2	0	2	2	0	0	0	0	0	0	2	2	2	2	0	0	0	2
Icr_1964	5	1.05	185.17	1	0	2	2	2	2	0	2	0	0	0	0	2	0	0	2	2	2	2	2	2	2	2	2	0	0	0	2	2	0	2	2	0	0	0	0	0	0	2	2	2	2	0	0	0	2
Icr_1579	5	0.69	185.86	2	0	2	2	2	2	0	2	0	0	0	0	2	0	0	2	2	2	2	2	2	2	2	2	0	0	0	2	2	0	2	2	0	0	0	0	0	0	2	2	2	2	0	0	0	2
Icr_12539	5	2.09	187.95	2	0	2	2	2	2	0	2	0	0	0	0	2	0	0	2	2	2	2	2	2	2	2	2	0	0	0	2	2	0	2	0	0	0	0	0	0	0	2	2	2	2	0	0	0	2
Icr_18148	5	0	187.95	2	0	2	2	2	2	0	2	0	0	0	0	2	0	0	2	2	2	2	2	2	2	2	2	0	0	0	2	2	0	2	0	0	0	0	0	0	0	2	2	2	2	0	0	0	2
Icr_6302	5	0.93	188.88	2	0	2	2	2	2	0	2	0	0	0	0	2	0	0	2	2	2	2	2	2	2	2	2	0	0	0	2	2	0	2	0	0	0	0	0	0	0	2	2	2	2	0	0	0	2
Icr_14425	5	3.23	192.11	1	0	2	2	2	2	0	2	0	0	0	0	2	0	0	2	2	2	2	2	2	2	2	2	0	0	0	2	2	0	2	0	0	0	0	0	0	2	2	2	2	2	0	0	0	2
Icr_1676	5	1.16	193.27	1	0	2	2	2	2	0	2	0	0	0	0	2	0	0	2	2	2	2	2	2	2	2	2	0	0	0	2	2	0	2	0	0	0	0	0	0	2	2	2	2	2	0	0	0	2
Icr_7968	5	0	193.27	1	0	2	2	2	2	0	2	0	0	0	0	2	0	0	2	2	2	2	2	2	2	2	2	0	0	0	2	2	0	2	0	0	0	0	0	0	2	2	2	2	2	0	0	0	2
Icr_19717	5	1.16	194.43	1	0	2	2	2	2	0	2	0	0	0	0	2	0	0	2	2	2	2	2	2	2	2	2	0	0	0	2	2	0	2	0	0	0	0	0	0	2	2	2	2	2	0	0	0	2
Icr_15423	5	0	194.43	1	0	2	2	2	2	0	2	0	0	0	0	2	0	0	2	2	2	2	2	2	2	2	2	0	0	0	2	2	0	2	0	0	0	0	0	0	2	2	2	2	2	0	0	0	2
Icr_16944	5	0	194.43	1	0	2	2	2	2	0	2	0	0	0	0	2	0	0	2	2	2	2	2	2	2	2	2	0	0	0	2	2	0	2	0	0	0	0	0	0	2	2	2	2	2	0	0	0	2
Icr_6344	5	0	194.43	1	0	2	2	2	2	0	2	0	0	0	0	2	0	0	2	2	2	2	2	2	2	2	2	0	0	0	2	2	0	2	0	0	0	0	0	0	2	2	2	2	2	0	0	0	2
Icr_6679	5	0	194.43	1	0	2	2	2	2	0	2	0	0	0	0	2	0	0	2	2	2	2	2	2	2	2	2	0	0	0	2	2	0	2	0	0	0	0	0	0	2	2	2	2	2	0	0	0	2
Icr_17436	5	0	194.43	1	0	2	2	2	2	0	2	0	0	0	0	2	0	0	2	2	2	2	2	2	2	2	2	0	0	0	2	2	0	2	0	0	0	0	0	0	2	2	2	2	2	0	0	0	2
Icr_15672	5	0	194.43	1	0	2	2	2	2	0	2	0	0	0	0	2	0	0	2	2	2	2	2	2	2	2	2	0	0	0	2	2	0	2	0	0	0	0	0	0	2	2	2	2	2	0	0	0	2
Icr_21924	5	0	194.43	1	0	2	2	2	2	0	2	0	0	0	0	2	0	0	2	2	2	2	2	2	2	2	2	0	0	0	2	2	0	2	0	0	0	0	0	0	2	2	2	2	2	0	0	0	2
Icr_17435	5	0	194.43	1	0	2	2	2	2	0	2	0	0	0	0	2	0	0	2	2	2	2	2	2	2	2	2	0	0	0	2	2	0	2	0	0	0	0	0	0	2	2	2	2	2	0	0	0	2
Icr_6530	5	3.23	197.66	1	0	2	2	2	2	0	2	0	0	0	0	2	0	0	2	2	2	2	2	2	2	2	2	0	0	0	2	2	0	2	0	0	0	0	0	0	0	2	2	2	2	0	0	0	2
Icr_15378	5	0	197.66	1	0	2	2	2	2	0	2	0	0	0	0	2	0	0	2	2	2	2	2	2	2	2	2	0	0	0	2	2	0	2	0	0	0	0	0	0	0	2	2	2	2	0	0	0	2
Icr_14487	5	0	197.66	2	0	2	2	2	2	0	2	0	0	0	0	2	0	0	2	2	2	2	2	2	2	2	2	0	0	0	2	2	0	2	0	0	0	0	0	0	0	2	2	2	2	0	0	0	2
Icr_4033	5	0	197.66	1	0	2	2	2	2	0	2	0	0	0	0	2	0	0	2	2	2	2	2	2	2	2	2	0	0	0	2	2	0	2	0	0	0	0	0	0	0	2	2	2	2	0	0	0	2
Icr_16928	5	0	197.66	2	0	2	2	2	2	0	2	0	0	0	0	2	0	0	2	2	2	2	2	2	2	2	2	0	0	0	2	2	0	2	0	0	0	0	0	0	0	2	2	2	2	0	0	0	2
Icr_18605	5	0	197.66	1	0	2	2	2	2	0	2	0	0	0	0	2	0	0	2	2	2	2	2	2	2	2	2	0	0	0	2	2	0	2	0	0	0	0	0	0	0	2	2	2	2	0	0	0	2
Icr_21973	5	0	197.66	1	0	2	2	2	2	0	2	0	0	0	0	2	0	0	2	2	2	2	2	2	2	2	2	0	0	0	2	2	0	2	0	0	0	0	0	0	0	2	2	2	2	0	0	0	2
Icr_21489	5	0	197.66	1	0	2	2	2	2	0	2	0	0	0	0	2	0	0	2	2	2	2	2	2	2	2	2	0	0	0	2	2	0	2	0	0	0	0	0	0	0	2	2	2	2	0	0	0	2
Icr_19593	5	0	197.66	1	0	2	2	2	2	0	2	0	0	0	0	2	0	0	2	2	2	2	2	2	2	2	2	0	0	0	2	2	0	2	0	0	0	0	0	0	0	2	2	2	2	0	0	0	2
Icr_21519	5	1.17	198.83	1	0	2	2	2	2	0	2	0	0	0	0	2	0	0	2	2	2	2	2	2	2	2	2	0	0	0	2	2	0	2	0	0	0	0	0	0	0	2	2	2	2	0	0	0	2
Icr_1365	5	0	198.83	1	0	2	2	2	2	0	2	0	0	0	0	2	0	0	2	2	2	2	2	2	2	2	2	0	0	0	2	2	0	2	0	0	0	0	0	0	0	2	2	2	2	0	0	0	2
Icr_15539	5	0.33	199.16	2	0	2	2	2	2	0	2	0	0	0	0	2	0	0	2	2	2	2	2	2	2	2	2	0	0	0	2	2	0	2	0	0	0	0	0	0	0	2	2	2	2	0	0	0	2
Icr_8997	5	0.33	199.49	1	0	2	2	2	2	0	2	0	0	0	0	2	0	0	2	2	2	2	2	2	2	2	2	0	0	0	2	2	0	2	0	0	0	0	0	0	0	2	2	2	2	0	0	0	2
Icr_17228	6	0	0	1	0	2	2	0	2	0	2	2	2	2	2	2	2	2	2	0	2	0	2	0	2	2	2	2	2	2	0	2	2	2	2	2	0	0	0	2	0	2	2	2	0	2	0	2	0
Icr_3647	6	0	0	1	0	2	2	0	2	0	2	2	2	2	2	2	2	2	2	0	2	0	2	0	2	2	2	2	2	2	0	2	2	2	2	2	0	0	0	2	0	2	2	2	0	2	0	2	0
Icr_3427	6	0.7	0.7	1	0	2	2	0	2	0	2	0	0	2	2	2	0	0	2	0	0	0	2	0	2	2	0	2	0	0	0	2	0	2	2	0	0	0	0	2	0	2	2	0	0	2	0	0	0
Icr_12203	6	0.66	1.36	1	0	2	0	0	0	0	2	0	0	2	0	2	0	0	2	0	0	0	2	0	0	0	0	2	0	0	0	2	0	2	2	0	0	0	0	0	0	0	2	0	0	0	0	0	0
Icr_4270	6	4.81	6.17	1	0	2	2	2	2	2	2	2	0	0	2	0	2	0	2	2	0	2	0	0	2	2	0	0	2	2	2	2	2	2	2	0	2	2	2	2	2	0	0	0	2	0	0	2	2
Icr_15879	6	0	6.17	1	0	2	2	2	2	2	2	2	0	0	2	0	2	0	2	2	0	2	0	0	2	2	0	0	2	2	2	2	2	2	2	0	2	2	2	2	2	0	0	0	2	0	0	2	2
Icr_17573	6	0	6.17	1	0	2	2	2	2	2	2	2	0	0	2	0	2	0	2	2	0	2	0	0	2	2	0	0	2	2	2	2	2	2	2	0	2	2	2	2	2	0	0	0	2	0	0	2	2
Icr_18076	6	0	6.17	1	0	2	2	2	2	2	2	2	0	0	2	0	2	0	2	2	0	2	0	0	2	2	0	0	2	2	2	2	2	2	2	0	2	2	2	2	2	0	0	0	2	0	0	2	2
Icr_890	6	2.44	8.61	1	0	2	2	2	0	2	2	2	0	2	2	0	0	2	2	2	2	2	0	0	0	2	0	2	2	2	2	2	2	2	2	0	2	2	0	0	2	2	0	2	0	2	2	2	0
Icr_19136	6	4.32	12.93	1	0	2	2	2	0	2	2	2	2	2	2	0	0	2	2	2	2	2	0	0	0	2	0	2	0	2	2	2	0	2	0	0	2	2	0	0	0	2	0	2	0	2	2	2	0
Icr_16322	6	0	12.93	1	0	2	2	2	0	2	2	2	2	2	2	0	0	2	2	2	2	2	0	0	0	2	0	2	0	2	2	2	0	2	0	0	2	2	0	0	0	2	0	2	0	2	2	2	0
Icr_3697	6	1.25	14.18	1	0	2	2	2	0	2	2	2	2	2	2	0	0	0	2	2	2	0	0	0	0	2	0	2	0	2	2	2	0	2	0	0	2	2	0	0	0	2	0	2	0	2	2	2	0
Icr_14906	6	0	14.18	1	0	2	2	2	0	2	2	2	2	2	2	0	0	0	2	2	2	0	0	0	0	2	0	2	0	2	2	2	0	2	0	0	2	2	0	0	0	2	0	2	0	2	2	2	0
Icr_21379	6	0	14.18	1	0	2	2	2	0	2	2	2	2	2	2	0	0	0	2	2	2	0	0	0	0	2	0	2	0	2	2	2	0	2	0	0	2	2	0	0	0	2	0	2	0	2	2	2	0
Icr_22116	6	1.57	15.75	1	0	2	2	2	0	2	2	2	2	2	2	0	0	0	2	2	2	2	0	0	0	2	0	2	2	2	2	2	0	2	0	0	2	2	0	0	0	2	0	2	0	2	2	2	0
Icr_3174	6	0.79	16.54	1	0	2	2	2	0	2	2	2	2	2	2	0	0	0	2	2	2	2	0	0	0	2	0	2	2	2	2	2	0	2	0	0	0	2	0	0	0	2	0	2	0	2	2	2	0
Icr_12766	6	0.71	17.25	1	0	2	2	2	0	2	2	2	2	2	2	0	0	0	0	2	2	2	2	2	0	2	0	2	2	2	2	2	0	2	0	0	0	2	2	0	0	2	0	2	0	2	2	2	0
Icr_19382	6	0.88	18.13	1	0	2	2	2	0	2	2	2	2	2	2	0	0	0	0	2	2	2	2	2	0	2	0	2	2	2	2	2	0	2	0	0	0	2	0	0	0	2	0	2	0	2	2	2	0
Icr_1647	6	0	18.13	1	0	2	2	2	0	2	2	2	2	2	2	0	0	0	0	2	2	2	2	2	0	2	0	2	2	2	2	2	0	2	0	0	0	2	2	0	0	2	0	2	0	2	2	2	0
Icr_10264	6	0	18.13	1	0	2	2	2	0	2	2	2	2	2	2	0	0	0	0	2	2	2	2	2	0	2	0	2	2	2	2	2	0	2	0	0	0	2	2	0	0	2	0	2	0	2	2	2	0
Icr_21885	6	0	18.13	1	0	2	2	2	0	2	2	2	2	2	2	0	0	0	0	2	2	2	2	2	0	2	0	2	2	2	2	2	0	2	0	0	0	2	2	0	0	2	0	2	0	2	2	2	0
Icr_14171	6	0.76	18.89	1	0	2	2	0	0	2	2	2	0	0	0	0	2	2	2	2	2	0	0	2	2	2	0	0	0	2	2	0	0	0	0	0	0	0	0	0	0	2	0	2	0	0	0	0	2
Icr_13068	6	0	18.89	1	0	2	2	0	0	2	2	2	0	0	0	0	2	2	2	2	2	0	0	2	2	2	0	0	0	2	2	0	0	0	0	0	0	0	0	0	0	2	0	2	0	0	0	0	2
Icr_19887	6	0	18.89	1	0	2	2	0	0	2	2	2	0	0	0	0	2	2	2	2	2	0	0	2	2	2	0	0	0	2	2	0	0	0	0	0	0	0	0	0	0	2	0	2	0	0	0	0	2
Icr_18832	6	0	18.89	1	0	2	2	2	0	2	2	2	2	2	2	2	2	2	2	2	2	0	2	2	2	2	0	2	2	2	2	2	2	2	2	0	0	0	0	2	2	2	0	2	2	2	2	0	2
Icr_5441	6	0.7	19.59	1	0	2	2	2	0	2	2	2	2	2	2	2	0	2	0	2	2	0	2	2	2	2	0	2	2	2	2	2	0	2	0	0	0	0	2	2	0	2	0	2	0	2	2	0	2
Icr_8359	6	0.72	20.31	1	0	2	2	2	0	2	2	2	2	2	2	0	0	0	0	2	2	2	2	2	0	2	0	2	2	2	2	2	0	2	0	0	0	2	2	0	0	2	0	2	0	2	2	0	0
Icr_5748	6	1.81	22.12	1	0	2	2	2	0	0	2	2	2	2	2	0	0	0	0	2	2	2	2	2	0	2	0	2	2	2	2	2	0	2	0	0	0	2	2	0	0	2	0	2	0	2	2	2	0
Icr_759	6	1.58	23.7	1	0	2	2	2	2	2	0	2	2	2	2	2	2	0	0	2	2	0	2	2	2	0	0	2	2	2	2	2	0	0	0	0	0	2	2	2	0	2	2	2	0	0	0	2	0
Icr_9567	6	0.88	24.58	1	0	2	2	2	2	2	0	2	2	2	2	2	2	0	0	2	2	0	2	2	2	0	0	2	2	2	2	2	0	0	0	0	0	2	2	2	0	2	2	2	0	0	0	2	0
Icr_16963	6	1.37	25.95	1	0	2	2	2	2	2	0	2	2	2	2	2	2	0	0	2	2	0	2	2	2	0	0	2	2	2	2	2	0	0	0	0	0	2	2	2	0	2	2	2	0	0	0	2	0
Icr_19203	6	1.34	27.29	1	0	2	2	2	2	2	0	2	2	2	2	2	2	0	0	2	2	0	2	2	2	0	0	2	2	2	2	0	0	0	0	0	0	2	2	2	0	2	2	2	0	0	0	2	0
Icr_2841	6	0	27.29	1	0	2	2	2	2	2	0	2	2	2	2	2	2	0	0	2	2	0	2	2	2	0	0	2	2	2	2	0	0	0	0	0	0	2	2	2	0	2	2	2	0	0	0	2	0
Icr_19488	6	3.93	31.22	1	0	2	2	2	2	2	2	2	2	2	2	2	0	0	0	2	2	0	2	2	2	0	2	2	2	2	0	0	0	0	0	2	0	2	2	2	0	2	2	2	0	0	0	2	0
Icr_973	6	0	31.22	1	0	2	2	2	2	2	2	2	2	2	2	2	0	0	0	2	2	0	2	2	2	0	2	2	2	2	0	0	0	0	0	2	0	2	2	2	0	2	2	2	0	0	0	2	0
Icr_18574	6	0	31.22	1	0	2	2	2	2	2	2	2	2	2	2	2	0	0	0	2	2	0	2	2	2	0	2	2	2	2	0	0	0	0	0	2	0	2	2	2	0	2	2	2	0	0	0	2	0
Icr_39	6	0	31.22	1	0	2	2	2	2	2	2	2	2	2	2	2	0	0	0	2	2	0	2	2	2	0	2	2	2	2	0	0	0	0	0	2	0	2	2	2	0	2	2	2	0	0	0	2	0
Icr_7059	6	1.92	33.14	1	0	2	2	2	2	2	2	2	2	2	2	2	0	0	0	2	2	0	2	2	2	0	2	2	2	2	0	0	0	0	0	2	0	2	2	0	0	2	2	2	0	0	0	2	0
Icr_19673	6	0	33.14	1	0	2	2	2	2	2	2	2	2	2	2	2	2	0	0	2	2	0	2	2	2	0	2	2	2	2	0	0	0	0	0	2	0	2	2	2	0	2	2	2	0	0	0	2	0
Icr_1857	6	0	33.14	1	0	2	2	2	2	2	2	2	2	2	2	2	2	0	0	2	2	0	2	2	2	0	2	2	2	2	0	0	0	0	0	2	0	2	2	2	0	2	2	2	0	0	0	2	0
Icr_16352	6	32.6	65.74	3	0	2	0	0	2	0	0	0	0	0	2	0	0	0	2	2	2	2	0	0	0	0	2	2	2	2	2	2	0	2	2	0	0	0	2	0	2	2	0	2	0	0	0	2	2
Icr_17341	6	0	65.74	2	0	2	0	0	2	0	0	0	0	0	2	0	0	0	2	2	2	2	0	0	0	0	2	2	2	2	2	2	0	2	2	0	0	0	2	0	2	2	0	2	0	0	0	2	2
Icr_18669	6	0.71	66.45	2	0	2	0	0	2	0	0	0	0	0	2	0	0	0	2	2	2	2	0	0	0	0	2	2	2	2	2	2	0	2	2	0	2	0	2	0	2	2	0	2	0	0	0	2	2
Icr_2756	6	0	66.45	1	0	2	0	0	2	0	0	0	0	0	2	0	0	0	2	2	2	2	0	0	0	0	2	2	2	2	2	2	0	2	2	0	0	0	2	0	2	2	0	2	0	0	0	2	2
Icr_11629	6	0	66.45	2	0	2	0	0	2	0	0	0	0	0	2	0	0	0	2	2	2	2	0	0	0	0	2	2	2	2	2	2	0	2	2	0	0	0	2	0	2	2	0	2	0	0	0	2	2
Icr_17283	6	0	66.45	2	0	2	0	0	2	0	0	0	0	0	2	0	0	0	2	2	2	2	0	0	0	0	2	2	2	2	2	2	0	2	2	0	0	0	2	0	2	2	0	2	0	0	0	2	2
Icr_1948	6	0	66.45	2	0	2	0	0	2	0	0	0	0	0	2	0	0	0	2	2	2	2	0	0	0	0	2	2	2	2	2	2	0	2	2	0	0	0	2	0	2	2	0	2	0	0	0	2	2
Icr_11523	6	0	66.45	2	0	2	0	0	2	0	0	0	0	0	2	0	0	0	2	2	2	2	0	0	0	0	2	2	2	2	2	2	0	2	2	0	0	0	2	0	2	2	0	2	0	0	0	2	2
Icr_15942	6	0	66.45	2	0	2	0	0	2	0	0	0	0	0	2	0	0	0	2	2	2	2	0	0	0	0	2	2	2	2	2	2	0	2	2	0	0	0	2	0	2	2	0	2	0	0	0	2	2
Icr_9159	6	0	66.45	2	0	2	0	0	2	0	0	0	0	0	2	0	0	0	2	2	2	2	0	0	0	0	2	2	2	2	2	2	0	2	2	0	2	0	2	0	2	2	0	2	0	0	0	2	2
Icr_11542	6	0	66.45	1	0	2	0	0	2	0	0	0	0	0	2	0	0	0	2	2	2	2	0	0	0	0	2	2	2	2	2	2	0	2	2	0	2	0	2	0	2	2	0	2	0	0	0	2	2
Icr_19116	6	0	66.45	2	0	2	0	0	2	0	0	0	0	0	2	0	0	0	2	2	2	2	0	0	0	0	2	2	2	2	2	2	0	2	2	0	2	0	2	0	2	2	0	2	0	0	0	2	2
Icr_5915	6	0	66.45	2	0	2	0	0	2	0	0	0	0	0	2	0	0	0	2	2	2	2	0	0	0	0	2	2	2	2	2	2	0	2	2	0	2	0	2	0	2	2	0	2	0	0	0	2	2
Icr_13512	6	0.63	67.08	2	0	2	0	0	2	0	0	0	0	0	2	0	0	0	2	2	2	2	0	0	0	0	2	2	2	2	2	2	0	2	2	0	2	0	2	0	2	2	0	2	0	0	0	2	2
Icr_9791	6	0.35	67.43	2	0	2	0	0	2	0	0	0	0	0	2	0	0	0	2	2	2	2	0	0	0	0	2	2	2	2	2	2	0	2	2	2	2	0	2	0	2	2	0	2	0	0	0	2	2
Icr_16032	6	0	67.43	1	0	2	0	0	2	0	0	0	0	0	2	0	0	0	2	2	2	2	0	0	0	0	2	2	2	2	2	2	0	2	2	2	2	0	2	0	2	2	0	2	0	0	0	2	2
Icr_2969	6	0	67.43	2	0	2	0	0	2	0	0	0	0	0	2	0	0	0	2	2	2	2	0	0	0	0	2	2	2	2	2	2	0	2	2	2	2	0	2	0	2	2	0	2	0	0	0	2	2
Icr_6655	6	0.24	67.67	2	0	2	0	0	2	0	0	0	0	0	2	0	0	0	2	2	2	2	0	0	0	0	2	2	2	2	2	2	0	2	2	2	2	0	2	0	2	2	0	2	0	0	0	2	2
Icr_18956	6	0	67.67	2	0	2	0	0	2	0	0	0	0	0	2	0	0	0	2	2	2	2	0	0	0	0	2	2	2	2	2	2	0	2	2	2	2	0	2	0	2	2	0	2	0	0	0	2	2
Icr_14734	6	0	67.67	2	0	2	0	0	2	0	0	0	0	0	2	0	0	0	2	2	2	2	0	0	0	0	2	2	2	2	2	2	0	2	2	2	2	0	2	0	2	2	0	2	0	0	0	2	2
Icr_21283	6	0	67.67	2	0	2	0	0	2	0	0	0	0	0	2	0	0	0	2	2	2	2	0	0	0	0	2	2	2	2	2	2	0	2	2	2	2	0	2	0	2	2	0	2	0	0	0	2	2
Icr_19959	6	0	67.67	2	0	2	0	0	2	0	0	0	0	0	2	0	0	0	2	2	2	2	0	0	0	0	2	2	2	2	2	2	0	2	2	2	2	0	2	0	2	2	0	2	0	0	0	2	2
Icr_12686	6	0	67.67	2	0	2	0	0	2	0	0	0	0	0	2	0	0	0	2	2	2	2	0	0	0	0	2	2	2	2	2	2	0	2	2	2	2	0	2	0	2	2	0	2	0	0	0	2	2
Icr_10955	6	0	67.67	2	0	2	0	0	2	0	0	0	0	0	2	0	0	0	2	2	2	2	0	0	0	0	2	2	2	2	2	2	0	2	2	2	2	0	2	0	2	2	0	2	0	0	0	2	2
Icr_15590	6	0	67.67	2	0	2	0	0	2	0	0	0	0	0	2	0	0	0	2	2	2	2	0	0	0	0	2	2	2	2	2	2	0	2	2	2	2	0	2	0	2	2	0	2	0	0	0	2	2
Icr_17330	6	0	67.67	2	0	2	0	0	2	0	0	0	0	0	2	0	0	0	2	2	2	2	0	0	0	0	2	2	2	2	2	2	0	2	2	2	2	0	2	0	2	2	0	2	0	0	0	2	2
Icr_10476	6	11.04	78.71	2	0	2	0	0	0	0	0	2	0	2	2	0	0	0	2	0	0	2	0	0	2	0	2	0	2	2	2	2	0	2	2	2	2	2	2	0	2	2	0	0	2	0	0	2	2
Icr_14041	6	0	78.71	2	0	2	0	0	0	0	0	2	0	2	2	0	0	0	2	0	0	2	0	0	2	0	2	0	2	2	2	2	0	2	2	2	2	2	2	0	2	2	0	0	2	0	0	2	2
Icr_19056	6	0.57	79.28	3	0	2	0	0	0	0	0	2	0	2	2	0	0	0	2	0	0	2	0	0	2	0	2	0	2	2	2	2	0	2	2	2	2	2	2	0	2	2	0	0	2	0	0	2	2
Icr_166	6	0.58	79.86	1	0	2	0	0	0	0	0	2	0	2	2	0	0	0	2	0	0	2	0	0	2	0	2	0	2	2	2	2	0	2	2	2	2	2	2	0	2	2	0	0	2	0	0	2	2
Icr_22089	6	0	79.86	3	0	2	0	0	0	0	0	2	0	2	2	0	0	0	2	0	0	2	0	0	2	0	2	0	2	2	2	2	0	2	2	2	2	2	2	0	2	2	0	0	2	0	0	2	2
Icr_1106	6	1.7	81.56	1	0	2	2	0	0	0	0	2	0	2	2	0	0	0	2	0	0	2	0	0	2	0	0	0	2	2	2	2	0	2	2	2	2	2	2	0	2	2	0	0	2	0	0	2	2
Icr_3599	6	1.7	83.26	3	0	2	2	2	0	0	0	2	0	2	2	0	0	0	2	0	0	2	0	0	2	0	0	2	2	2	2	2	0	2	2	2	2	2	0	0	2	2	0	0	2	0	0	2	2
Icr_1681	6	0	83.26	2	0	2	2	2	0	0	0	2	0	2	2	0	0	0	2	0	0	2	0	0	2	0	0	2	2	2	2	2	0	2	2	2	2	2	0	0	2	2	0	0	2	0	0	2	2
Icr_2195	6	0	83.26	2	0	2	2	2	0	0	0	2	0	2	2	0	0	0	2	0	0	2	0	0	2	0	0	2	2	2	2	2	0	2	2	2	2	2	0	0	2	2	0	0	2	0	0	2	2
Icr_20594	6	0	83.26	3	0	2	2	2	0	0	0	2	0	2	2	0	0	0	2	0	0	2	0	0	2	0	0	2	2	2	2	2	0	2	2	2	2	2	0	0	2	2	0	0	2	0	0	2	2
Icr_16646	6	0.72	83.98	2	0	2	2	2	0	0	0	2	0	2	2	0	0	0	0	0	0	2	0	0	2	0	0	2	2	2	2	2	0	2	2	2	2	2	0	0	2	2	0	0	2	0	0	2	2
Icr_6939	6	0.36	84.34	2	0	2	2	2	0	0	0	2	0	2	2	0	0	0	0	0	0	2	0	0	2	0	0	0	2	2	2	2	0	2	2	2	2	2	0	0	2	2	0	0	2	0	0	2	2
Icr_6531	6	4.73	89.07	1	0	2	2	0	0	0	0	2	0	2	2	0	0	0	0	0	0	2	0	0	2	0	0	0	2	2	2	2	0	0	2	2	2	2	0	0	2	2	0	0	2	0	0	0	2
Icr_11029	6	0.86	89.93	2	0	2	2	2	0	0	0	2	0	2	2	0	0	0	0	0	0	2	0	0	2	0	0	0	2	2	2	2	0	0	2	2	2	2	0	0	2	2	0	0	2	0	0	0	2
Icr_21847	6	0.3	90.23	2	0	2	2	2	0	0	0	2	0	2	2	0	0	0	0	0	0	2	0	0	2	0	0	0	2	2	2	2	0	0	2	2	2	2	0	0	2	2	0	0	2	0	0	0	2
Icr_13778	6	2.05	92.28	2	0	2	0	0	0	0	0	2	0	2	2	0	0	0	0	0	0	2	0	0	2	0	0	0	2	2	2	2	0	0	2	2	2	2	0	0	2	2	2	0	2	0	0	0	2
Icr_19530	6	0.3	92.58	2	0	2	0	0	0	0	0	2	0	2	2	0	0	0	0	0	0	2	0	0	2	0	0	2	2	2	2	2	0	0	2	2	2	2	0	0	2	2	2	0	2	0	0	0	2
Icr_20208	6	0	92.58	2	0	2	0	0	0	0	0	2	0	2	2	0	0	0	0	0	0	2	0	0	2	0	0	2	2	2	2	2	0	0	2	2	2	2	0	0	2	2	2	0	2	0	0	0	2
Icr_16302	6	4.35	96.93	1	0	2	2	2	0	0	0	2	0	0	2	0	0	0	0	0	0	2	0	0	2	0	0	0	2	2	2	2	0	0	2	2	2	0	0	0	2	2	2	0	2	0	0	0	2
Icr_4048	6	0	96.93	1	0	2	2	2	0	0	0	2	0	0	2	0	0	0	0	0	0	2	0	0	2	0	0	0	2	2	2	2	0	0	2	2	2	0	0	0	2	2	2	0	2	0	0	0	2
Icr_9732	6	0	96.93	2	0	2	2	2	0	0	0	2	0	0	2	0	0	0	0	0	0	2	0	0	2	0	0	0	2	2	2	2	0	0	2	2	2	0	0	0	2	2	2	0	2	0	0	0	2
Icr_15050	6	1.41	98.34	2	0	2	0	0	0	2	0	2	0	0	2	0	0	0	0	0	0	2	0	0	2	0	0	2	2	2	2	2	0	0	2	2	2	0	0	0	2	2	2	0	2	0	0	0	0
Icr_10556	6	0	98.34	2	0	2	0	0	0	2	0	2	0	0	2	0	0	0	0	0	0	2	0	0	2	0	0	2	2	2	2	2	0	0	2	2	2	0	0	0	2	2	2	0	2	0	0	0	0
Icr_13159	6	3.15	101.49	1	0	2	0	0	0	2	0	2	0	0	2	0	0	0	2	0	0	2	0	0	2	0	0	2	2	2	2	2	0	0	2	2	2	0	0	0	2	2	2	0	2	0	2	0	0
Icr_14359	6	2.18	103.67	1	0	2	0	0	0	2	0	2	0	0	2	0	0	0	2	0	0	2	0	0	2	0	0	2	2	2	2	2	0	0	2	2	2	0	0	0	2	2	2	0	2	0	0	0	0
Icr_20859	6	3.74	107.41	2	0	2	0	0	0	2	0	2	0	0	2	0	0	0	2	0	0	2	0	0	2	0	0	0	2	2	2	2	0	0	2	2	2	0	0	0	2	2	2	0	2	0	0	2	0
Icr_19236	6	0.32	107.73	2	0	2	0	0	0	0	0	2	0	0	2	0	0	0	2	0	0	2	0	0	2	0	0	0	2	2	2	2	0	0	2	2	2	0	0	0	2	2	2	0	2	0	0	2	0
Icr_15069	6	0	107.73	2	0	2	0	0	0	0	0	2	0	0	2	0	0	0	2	0	0	2	0	0	2	0	0	0	2	2	2	2	0	0	2	2	2	0	0	0	2	2	2	0	2	0	0	2	0
Icr_15517	6	0.17	107.9	2	0	2	0	0	0	2	0	2	0	0	2	0	0	0	2	0	0	2	0	0	2	0	0	0	2	2	2	2	0	0	2	2	2	0	0	0	2	2	2	0	2	0	0	2	0
Icr_213	6	0	107.9	2	0	2	0	0	0	2	0	2	0	0	2	0	0	0	2	0	0	2	0	0	2	0	0	0	2	2	2	2	0	0	2	2	2	0	0	0	2	2	2	0	2	0	0	2	0
Icr_13210	6	0	107.9	2	0	2	0	0	0	2	0	2	0	0	2	0	0	0	2	0	0	2	0	0	2	2	0	0	2	2	2	2	0	0	2	2	2	0	0	0	2	2	2	0	2	0	0	2	0
Icr_14118	6	0	107.9	2	0	2	0	0	0	0	0	2	0	0	2	0	0	0	2	0	0	2	0	0	2	2	0	0	2	2	2	2	0	0	2	2	2	0	0	0	2	2	2	0	2	0	0	2	0
Icr_20036	6	0.46	108.36	2	0	2	0	0	0	2	0	2	0	0	2	0	0	0	2	0	0	2	0	0	2	0	0	0	2	2	2	2	0	0	2	2	2	0	0	0	2	2	2	0	2	0	0	2	0
Icr_1949	6	0.5	108.86	3	0	2	0	0	0	2	0	2	0	0	2	0	0	0	2	0	0	2	0	0	2	0	0	2	2	2	2	2	0	0	2	2	2	0	0	0	2	2	2	0	2	0	0	2	0
Icr_16349	6	0	108.86	3	0	2	0	0	0	2	0	2	0	0	2	0	0	0	2	0	0	2	0	0	2	0	0	2	2	2	2	2	0	0	2	2	2	0	0	0	2	2	2	0	2	0	0	2	0
Icr_15144	6	0.44	109.3	1	0	2	0	0	0	2	0	2	0	0	2	0	0	0	2	0	0	2	0	0	2	2	0	2	2	2	2	2	0	0	2	2	2	0	0	0	2	2	2	0	2	2	0	2	0
Icr_13346	6	0	109.3	2	0	2	0	0	0	2	0	2	0	0	2	0	0	0	2	0	0	2	0	0	2	2	0	2	2	2	2	2	0	0	2	2	2	0	0	0	2	2	2	0	2	2	0	2	0
Icr_17652	6	0	109.3	1	0	2	0	0	0	2	0	2	0	0	2	0	0	0	2	0	0	2	0	0	2	2	0	2	2	2	2	2	0	0	2	2	2	0	0	0	2	2	2	0	2	2	0	2	0
Icr_20721	6	0.44	109.74	3	0	2	0	0	0	2	0	2	0	0	2	0	0	0	2	0	0	2	0	0	2	0	0	2	2	2	2	2	0	0	2	2	2	0	0	0	2	2	2	0	2	0	0	0	0
Icr_1453	6	0	109.74	3	0	2	0	0	0	2	0	2	0	0	2	0	0	0	2	0	0	2	0	0	2	0	0	2	2	2	2	2	0	0	2	2	2	0	0	0	2	2	2	0	2	0	0	0	0
Icr_19366	6	0	109.74	2	0	2	0	0	0	2	0	2	0	0	2	0	0	0	2	0	0	2	0	0	2	0	0	2	2	2	2	2	0	0	2	2	2	0	0	0	2	2	2	0	2	0	0	0	0
Icr_12752	6	0	109.74	2	0	2	0	0	0	2	0	2	0	0	2	0	0	0	2	0	0	2	0	0	2	0	0	2	2	2	2	2	0	0	2	2	2	0	0	0	2	2	2	0	2	0	0	0	0
Icr_8480	6	0	109.74	3	0	2	0	0	0	2	0	2	0	0	2	0	0	0	2	0	0	2	0	0	2	0	0	2	2	2	2	2	0	0	2	2	2	0	0	0	2	2	2	0	2	0	0	0	0
Icr_18364	6	0.65	110.39	2	0	2	0	0	0	0	0	2	0	0	2	0	0	0	2	0	0	2	0	0	2	2	0	2	2	2	2	2	0	0	2	2	2	0	0	0	2	2	2	0	2	0	0	0	0
Icr_5820	6	0.48	110.87	3	0	2	0	0	0	2	0	2	0	0	2	0	0	0	2	0	0	2	0	0	2	2	0	2	2	2	2	2	0	0	2	2	2	0	0	0	2	2	2	0	2	0	0	0	0
Icr_21467	6	0.39	111.26	1	0	2	0	0	0	2	0	2	0	0	2	0	0	0	2	0	0	2	0	0	2	2	0	2	2	2	2	2	0	0	2	2	2	0	0	0	2	2	0	0	2	0	0	2	0
Icr_19663	6	0.39	111.65	3	0	2	0	0	0	2	0	2	0	0	2	0	0	0	2	0	0	2	0	0	2	2	0	2	2	2	2	2	0	0	2	2	2	0	0	0	2	2	0	0	2	0	0	0	0
Icr_19296	6	0	111.65	2	0	2	0	0	0	2	0	2	0	0	2	0	0	0	2	0	0	2	0	0	2	2	0	2	2	2	2	2	0	0	2	2	2	0	0	0	2	2	0	0	2	0	0	0	0
Icr_5088	6	0	111.65	1	0	2	0	0	0	2	0	2	0	0	2	0	0	0	2	0	0	2	0	0	2	2	0	2	2	2	2	2	0	0	2	2	2	0	0	0	2	2	0	0	2	0	0	0	0
Icr_13487	6	0	111.65	1	0	2	0	0	0	2	0	2	0	0	2	0	0	0	2	0	0	2	0	0	2	2	0	2	2	2	2	2	0	0	2	2	2	0	0	0	2	2	0	0	2	0	0	0	0
Icr_7005	6	0	111.65	1	0	2	0	0	0	2	0	2	0	0	2	0	0	0	2	0	0	2	0	0	2	2	0	2	2	2	2	2	0	0	2	2	2	0	0	0	2	2	0	0	2	0	0	0	0
Icr_578	6	0.51	112.16	1	0	2	0	0	0	2	0	2	0	0	2	0	0	0	2	0	0	2	0	0	2	2	0	2	2	2	2	2	0	0	2	2	2	0	0	0	2	2	0	0	2	0	0	0	0
Icr_15047	6	0	112.16	2	0	2	0	0	0	2	0	2	0	0	2	0	0	0	2	0	0	2	0	0	2	2	0	2	2	2	2	2	0	0	2	2	2	0	0	0	2	2	0	0	2	0	0	0	0
Icr_1557	6	0.45	112.61	3	0	2	0	0	0	2	0	2	0	0	2	0	0	0	2	0	0	2	0	0	2	2	0	2	2	2	2	2	0	0	2	2	2	0	0	0	2	2	0	0	2	0	0	0	0
Icr_17722	6	1.64	114.25	1	0	2	0	0	0	2	0	2	0	0	2	0	0	0	2	0	0	2	0	0	2	2	0	0	2	2	2	2	0	0	2	2	2	0	0	0	2	2	0	0	2	0	0	0	0
Icr_16725	6	1.64	115.89	1	0	2	0	0	0	2	0	2	0	0	2	0	0	0	2	0	0	2	0	0	2	2	0	0	2	2	2	2	0	0	2	2	2	0	0	0	2	2	0	0	2	0	0	2	0
Icr_20137	6	0	115.89	1	0	2	0	0	0	2	0	2	0	0	2	0	0	0	2	0	0	2	0	0	2	2	0	0	2	2	2	2	0	0	2	2	2	0	0	0	2	2	0	0	2	0	0	2	0
Icr_1447	6	0	115.89	1	0	2	0	0	0	2	0	2	0	0	2	0	0	0	2	0	0	2	0	0	2	2	0	0	2	2	2	2	0	0	2	2	2	0	0	0	2	2	0	0	2	0	0	2	0
Icr_10053	6	0	115.89	3	0	2	0	0	0	2	0	2	0	0	2	0	0	0	2	0	0	2	0	0	2	2	0	0	2	2	2	2	0	0	2	2	2	0	0	0	2	2	0	0	2	0	0	2	0
Icr_4044	6	0	115.89	2	0	2	0	0	0	2	0	2	0	0	2	0	0	0	2	0	0	2	0	0	2	2	0	0	2	2	2	2	0	0	2	2	2	0	0	0	2	2	0	0	2	0	0	2	0
Icr_7461	6	0	115.89	2	0	2	0	0	0	2	0	2	0	0	2	0	0	0	2	0	0	2	0	0	2	2	0	0	2	2	2	2	0	0	2	2	2	0	0	0	2	2	0	0	2	0	0	2	0
Icr_682	6	6.83	122.72	1	0	2	0	0	0	2	0	2	0	0	2	0	2	0	2	0	0	2	0	0	2	2	0	2	0	0	2	2	0	0	2	2	2	0	0	2	2	0	0	0	2	0	0	2	0
Icr_19274	6	0	122.72	1	0	2	0	0	0	2	0	2	0	0	2	0	2	0	2	0	0	2	0	0	2	2	0	2	0	0	2	2	0	0	2	2	2	0	0	2	2	0	0	0	2	0	0	2	0
Icr_17254	6	0.65	123.37	1	0	2	0	0	0	2	0	2	0	0	2	0	2	0	2	0	0	2	0	0	2	2	0	2	0	0	2	2	0	0	2	2	2	0	2	0	2	0	0	0	2	0	0	2	0
Icr_3465	6	1.35	124.72	1	0	2	0	0	0	0	0	2	0	0	0	2	0	0	2	0	0	2	0	0	2	2	0	2	0	0	2	2	0	0	2	2	2	0	2	0	2	0	0	0	2	0	0	2	0
Icr_7001	6	0	124.72	1	0	2	0	0	0	0	0	2	0	0	0	2	0	0	2	0	0	2	0	0	2	2	0	2	0	0	2	2	0	0	2	2	2	0	2	0	2	0	0	0	2	0	0	2	0
Icr_293	6	0	124.72	1	0	2	0	0	0	0	0	2	0	0	0	2	0	0	2	0	0	2	0	0	2	2	0	2	0	0	2	2	0	0	2	2	2	0	2	0	2	0	0	0	2	0	0	2	0
Icr_18709	6	0	124.72	1	0	2	0	0	0	0	0	2	0	0	0	2	0	0	2	0	0	2	0	0	2	2	0	2	0	0	2	2	0	0	2	2	2	0	2	0	2	0	0	0	2	0	0	2	0
Icr_4287	6	0	124.72	1	0	2	0	0	0	0	0	2	0	0	0	0	0	0	2	0	0	2	0	0	2	2	0	2	0	0	2	2	0	0	2	2	2	0	0	0	2	0	0	0	2	0	0	2	0
Icr_7278	6	0	124.72	1	0	2	0	0	0	0	0	2	0	0	2	0	0	0	2	0	0	2	0	0	2	2	0	2	0	0	2	2	0	0	2	2	2	0	0	0	2	0	0	0	2	0	0	2	0
Icr_12160	6	0	124.72	1	0	2	0	0	0	2	0	2	0	0	2	0	0	0	2	0	0	2	0	0	2	2	0	2	0	0	2	2	0	0	2	2	2	0	0	2	2	0	0	0	2	0	0	2	0
Icr_8186	6	0	124.72	1	0	2	0	0	0	2	0	2	0	0	2	0	0	0	2	0	0	2	0	0	2	2	0	2	0	0	2	2	0	0	2	2	2	0	0	2	2	0	0	0	2	0	0	2	0
Icr_5650	6	0.85	125.57	1	0	2	0	0	0	0	0	2	0	0	2	0	0	0	2	0	0	2	0	0	2	2	0	2	0	0	2	2	0	0	2	2	2	0	0	0	2	0	0	0	2	0	0	0	0
Icr_8548	6	0.82	126.39	1	0	2	0	0	0	0	0	2	0	0	0	2	0	0	2	0	0	2	0	0	2	2	0	2	0	0	2	2	0	0	2	2	2	0	0	0	2	0	0	0	2	0	0	2	0
Icr_7697	6	0	126.39	1	0	2	0	0	0	0	0	2	0	0	0	2	0	0	2	0	0	2	0	0	2	2	0	2	0	0	2	2	0	0	2	2	2	0	0	0	2	0	0	0	2	0	0	2	0
Icr_6983	6	0	126.39	1	0	2	0	0	0	0	0	2	0	0	0	2	0	0	2	0	0	2	0	0	2	2	0	2	0	0	2	2	0	0	2	2	2	0	0	0	2	0	0	0	2	0	0	2	0
Icr_19787	6	0	126.39	1	0	2	0	0	0	0	0	2	0	0	0	2	0	0	2	0	0	2	0	0	2	2	0	2	0	0	2	2	0	0	2	2	2	0	0	0	2	0	0	0	2	0	0	2	0
Icr_14748	6	0	126.39	1	0	2	0	0	0	0	0	2	0	0	0	2	0	0	2	0	0	2	0	0	2	2	0	2	0	0	2	2	0	0	2	2	2	0	0	0	2	0	0	0	2	0	0	2	0
Icr_21687	6	0	126.39	1	0	2	0	0	0	0	0	2	0	0	0	2	0	0	2	0	0	2	0	0	2	2	0	2	0	0	2	2	0	0	2	2	2	0	0	0	2	0	0	0	2	0	0	2	0
Icr_1649	6	0	126.39	1	0	2	0	0	0	0	0	2	0	0	0	2	0	0	2	0	0	2	0	0	2	2	0	2	0	0	2	2	0	0	2	2	2	0	2	0	2	0	0	0	2	0	0	2	0
Icr_12874	6	1.41	127.8	1	0	2	0	0	0	0	0	0	0	2	0	2	0	0	2	0	0	2	0	0	2	2	0	2	0	0	2	2	0	0	2	2	2	0	0	0	2	0	0	0	2	0	0	2	0
Icr_12495	6	0	127.8	1	0	2	0	0	0	0	0	0	0	2	0	2	0	0	2	0	0	2	0	0	2	2	0	2	0	0	2	2	0	0	2	2	2	0	0	0	2	0	0	0	2	0	0	2	0
Icr_16736	6	0	127.8	1	0	2	0	0	0	0	0	0	0	2	0	2	0	0	2	0	0	2	0	0	2	2	0	2	0	0	2	2	0	0	2	2	2	0	0	0	2	0	0	0	2	0	0	2	0
Icr_11956	6	0.38	128.18	1	0	2	0	0	0	0	0	0	0	2	0	2	0	0	2	0	0	2	0	0	2	2	0	2	0	0	2	2	0	0	2	2	2	0	0	0	2	0	0	0	2	0	0	2	0
Icr_13787	6	0	128.18	1	0	2	0	0	0	0	0	0	0	2	0	2	0	0	2	0	0	2	0	0	2	2	0	2	0	0	2	2	0	0	2	2	2	0	0	0	2	0	0	0	2	0	0	2	0
Icr_4192	6	1.39	129.57	1	0	2	2	2	0	0	0	0	0	2	0	2	0	0	2	0	0	2	0	0	2	2	0	2	0	0	2	2	0	0	2	2	2	0	2	0	2	0	0	0	2	0	0	2	0
Icr_2537	6	0	129.57	1	0	2	2	2	0	0	0	0	0	2	0	2	0	0	2	0	0	2	0	0	2	2	0	2	0	0	2	2	0	0	2	2	2	0	2	0	2	0	0	0	2	0	0	2	0
Icr_6871	6	0	129.57	1	0	2	2	2	0	0	0	0	0	2	0	2	0	0	2	0	0	2	0	0	2	2	0	2	0	0	2	2	0	0	2	2	2	0	2	0	2	0	0	0	2	0	0	2	0
Icr_20276	6	0	129.57	1	0	2	2	2	0	0	0	0	0	2	0	2	0	0	2	0	0	2	0	0	2	2	0	2	0	0	2	2	0	0	2	2	2	0	2	0	2	0	0	0	2	0	0	2	0
Icr_4600	6	0	129.57	1	0	2	2	2	0	0	0	0	0	2	0	2	0	0	2	0	0	2	0	0	2	2	0	2	0	0	2	2	0	0	2	2	2	0	2	0	2	0	0	0	2	0	0	2	0
Icr_6875	6	0	129.57	1	0	2	2	2	0	0	0	0	0	2	0	2	0	0	2	0	0	2	0	0	2	2	0	2	0	0	2	2	0	0	2	2	2	0	2	0	2	0	0	0	2	0	0	2	0
Icr_9188	6	0	129.57	1	0	2	2	2	0	0	0	0	0	2	0	2	0	0	2	0	0	2	0	0	2	2	0	2	0	0	2	2	0	0	2	2	2	0	2	0	2	0	0	0	2	0	0	2	0
Icr_2672	6	0	129.57	1	0	2	2	2	0	0	0	0	0	2	0	2	0	0	2	0	0	2	0	0	2	2	0	2	0	0	2	2	0	0	2	2	2	0	2	0	2	0	0	0	2	0	0	2	0
Icr_115	6	0	129.57	1	0	2	2	2	0	0	0	0	0	2	0	2	0	0	2	0	0	2	0	0	2	2	0	2	0	0	2	2	0	0	2	2	2	0	2	0	2	0	0	0	2	0	0	2	0
Icr_13635	6	0.58	130.15	1	0	2	2	2	0	0	0	0	0	2	0	2	0	0	2	0	0	2	0	0	2	2	0	2	0	0	2	2	0	0	2	2	2	0	2	0	2	0	0	0	2	0	0	2	0
Icr_10273	6	0	130.15	1	0	2	2	2	0	0	0	0	0	2	0	2	0	0	2	0	0	2	0	0	2	2	0	2	0	0	2	2	0	0	2	2	2	0	2	0	2	0	0	0	2	0	0	2	0
Icr_10628	6	0	130.15	1	0	2	2	2	0	0	0	0	0	2	0	2	0	0	2	0	0	2	0	0	2	2	0	2	0	0	2	2	0	0	2	2	2	0	2	0	2	0	0	0	2	0	0	2	0
Icr_5227	6	0	130.15	1	0	2	2	2	0	0	0	0	0	2	0	2	0	0	2	0	0	2	0	0	2	2	0	2	0	0	2	2	0	0	2	2	2	0	2	0	2	0	0	0	2	0	0	2	0
Icr_12665	6	0	130.15	1	0	2	2	2	0	0	0	0	0	2	0	2	0	0	2	0	0	2	0	0	2	2	0	2	0	0	2	2	0	0	2	2	2	0	2	0	2	0	0	0	2	0	0	2	0
Icr_20123	6	0	130.15	1	0	2	2	2	0	0	0	0	0	2	0	2	0	0	2	0	0	2	0	0	2	2	0	2	0	0	2	2	0	0	2	2	2	0	2	0	2	0	0	0	2	0	0	2	0
Icr_6829	6	0	130.15	1	0	2	2	2	0	0	0	0	0	2	0	2	0	0	2	0	0	2	0	0	2	2	0	2	0	0	2	2	0	0	2	2	2	0	2	0	2	0	0	0	2	0	0	2	0
Icr_6726	6	0	130.15	1	0	2	2	2	0	0	0	0	0	2	0	2	0	0	2	0	0	2	0	0	2	2	0	2	0	0	2	2	0	0	2	2	2	0	2	0	2	0	0	0	2	0	0	2	0
Icr_3498	6	0.73	130.88	1	0	2	2	2	0	0	0	0	0	2	0	2	0	0	2	0	0	2	0	0	2	2	0	2	0	0	2	2	0	0	2	2	2	0	2	0	2	0	0	0	2	0	0	2	0
Icr_15786	6	0	130.88	1	0	2	2	2	0	0	0	0	0	2	0	2	0	0	2	0	0	2	0	0	2	2	0	2	0	0	2	2	0	0	2	2	2	0	2	0	2	0	0	0	2	0	0	2	0
Icr_9334	6	0	130.88	1	0	2	2	2	0	0	0	0	0	2	0	2	0	0	2	0	0	2	0	0	2	2	0	2	0	0	2	2	0	0	2	2	2	0	2	0	2	0	0	0	2	0	0	2	0
Icr_18692	6	0.76	131.64	2	0	2	2	2	0	0	0	0	0	2	0	2	0	0	2	0	0	2	0	0	2	2	0	0	0	0	2	2	0	0	2	2	2	0	0	0	2	0	0	0	2	0	0	2	0
Icr_984	6	0	131.64	3	0	2	2	2	0	0	0	0	0	2	0	2	0	0	2	0	0	2	0	0	2	2	0	0	0	0	2	2	0	0	2	2	2	0	0	0	2	0	0	0	2	0	0	2	0
Icr_21430	6	0.7	132.34	3	0	2	2	2	0	0	0	0	0	2	0	2	0	0	2	0	0	2	0	0	2	2	0	0	0	0	2	2	0	0	2	2	2	0	0	0	2	0	0	0	2	0	0	2	0
Icr_17909	6	0.63	132.97	2	0	2	2	2	0	0	0	0	0	2	0	2	0	0	2	0	0	2	0	0	2	2	0	0	0	0	2	2	0	0	2	2	2	0	0	0	2	0	0	0	2	0	0	2	0
Icr_18598	6	1.24	134.21	2	0	2	2	2	0	0	0	0	0	2	0	2	0	0	2	0	0	2	0	0	2	2	0	0	0	0	2	2	0	0	2	2	2	0	0	0	2	0	0	0	2	0	0	2	0
Icr_19897	6	0.74	134.95	3	0	2	2	2	0	0	0	0	0	2	0	2	0	0	2	0	0	2	0	0	2	2	0	0	0	0	2	2	0	0	2	2	2	0	0	0	2	0	0	0	2	0	0	2	0
Icr_17547	6	0	134.95	2	0	2	2	2	0	0	0	0	0	2	0	2	0	0	2	0	0	2	0	0	2	2	0	0	0	0	2	2	0	0	2	2	2	0	0	0	2	0	0	0	2	0	0	2	0
Icr_483	6	3.27	138.22	1	0	2	2	2	0	0	0	0	0	2	0	2	0	0	2	0	0	2	0	0	2	2	0	0	0	0	2	2	0	0	2	2	2	0	2	0	2	0	0	0	2	0	0	2	0
Icr_2022	6	7.04	145.26	1	0	2	2	2	0	0	0	0	0	0	0	2	0	0	2	0	0	2	2	0	2	2	0	0	0	0	2	2	0	0	2	2	2	0	0	0	0	0	0	0	2	0	0	2	0
Icr_19038	6	0	145.26	1	0	2	2	2	0	0	0	0	0	0	0	2	0	0	2	0	0	2	2	0	2	2	0	0	0	0	2	2	0	0	2	2	2	0	0	0	0	0	0	0	2	0	0	2	0
Icr_14247	6	0.46	145.72	1	0	2	2	2	0	0	0	0	0	0	0	2	0	0	2	0	0	2	2	0	2	2	0	0	0	0	2	2	0	0	2	2	2	0	0	0	0	0	0	0	2	0	0	2	0
Icr_18405	6	0	145.72	1	0	2	2	2	0	0	0	0	0	0	0	2	0	0	2	0	0	2	2	0	2	2	0	0	0	0	2	2	0	0	2	2	2	0	0	0	0	0	0	0	2	0	0	2	0
Icr_12485	6	0	145.72	1	0	2	2	2	0	0	0	0	0	0	0	2	0	0	2	0	0	2	2	0	2	2	0	0	0	0	2	2	0	0	2	2	2	0	0	0	0	0	0	0	2	0	0	2	0
Icr_14840	6	4.8	150.52	3	0	2	2	2	0	0	0	0	0	0	0	2	0	0	2	0	0	2	0	0	2	0	0	0	0	0	2	2	2	0	2	2	2	0	0	0	0	0	0	0	2	0	0	2	0
Icr_11638	6	3.29	153.81	1	0	2	2	2	0	0	0	0	0	2	0	2	0	0	2	0	0	2	0	0	2	2	0	0	0	0	2	2	0	0	2	2	2	0	0	0	2	0	0	0	2	0	0	0	0
Icr_2720	6	0	153.81	1	0	2	2	2	0	0	0	0	0	2	0	2	0	0	2	0	0	2	0	0	2	2	0	0	0	0	2	2	0	0	2	2	2	0	0	0	2	0	0	0	2	0	0	0	0
Icr_5708	6	0.91	154.72	1	0	2	2	2	0	0	0	0	0	2	0	2	0	0	2	0	0	2	0	0	2	2	0	0	0	0	2	2	0	0	2	2	2	0	0	0	2	0	0	0	2	0	0	0	0
Icr_4161	6	1.78	156.5	1	0	2	2	2	0	0	0	0	0	2	0	2	0	0	2	0	0	2	0	0	2	0	0	0	0	0	2	2	2	0	2	2	2	0	0	0	0	0	0	0	2	0	0	0	0
Icr_3458	6	0	156.5	1	0	2	2	2	0	0	0	0	0	2	0	2	0	0	2	0	0	2	0	0	2	0	0	0	0	0	2	2	2	0	2	2	2	0	0	0	0	0	0	0	2	0	0	0	0
Icr_40	6	1.6	158.1	2	0	2	2	2	0	0	0	0	0	2	0	2	0	0	2	0	0	2	0	0	2	0	0	2	0	0	2	2	2	0	2	2	2	0	0	0	0	0	0	0	2	0	0	2	0
Icr_19314	6	0	158.1	1	0	2	2	2	0	0	0	0	0	2	0	2	0	0	2	0	0	2	0	0	2	0	0	2	0	0	2	2	2	0	2	2	2	0	0	0	0	0	0	0	2	0	0	2	0
Icr_22004	6	0	158.1	1	0	2	2	2	0	0	0	0	0	2	0	2	0	0	2	0	0	2	0	0	2	0	0	2	0	0	2	2	2	0	2	2	2	0	0	0	0	0	0	0	2	0	0	2	0
Icr_4872	6	0	158.1	2	0	2	2	2	0	0	0	0	0	2	0	2	0	0	2	0	0	2	0	0	2	0	0	2	0	0	2	2	2	0	2	2	2	0	0	0	0	0	0	0	2	0	0	2	0
Icr_11370	6	0.93	159.03	1	0	2	2	2	0	0	0	0	0	2	0	2	0	0	2	0	0	2	0	0	2	0	0	2	0	0	2	2	2	0	2	2	2	0	0	0	0	0	0	0	2	0	0	2	0
Icr_13131	6	2.17	161.2	2	0	2	2	2	0	0	0	0	0	2	0	2	0	0	2	0	0	2	0	0	2	0	0	2	0	0	2	2	2	0	2	2	2	0	0	0	0	0	0	0	2	0	0	2	0
Icr_9408	6	0	161.2	1	0	2	2	2	0	0	0	0	0	2	0	2	0	0	2	0	0	2	0	0	2	0	0	2	0	0	2	2	2	0	2	2	2	0	0	0	0	0	0	0	2	0	0	2	0
Icr_9566	6	0	161.2	2	0	2	2	2	0	0	0	0	0	2	0	2	0	0	2	0	0	2	0	0	2	0	0	2	0	0	2	2	2	0	2	2	2	0	0	0	0	0	0	0	2	0	0	2	0
Icr_10791	6	3.03	164.23	2	0	2	2	2	0	0	0	0	0	2	0	2	0	0	2	0	0	2	0	0	2	0	0	2	0	0	2	2	2	0	2	2	2	0	2	0	0	0	0	0	2	0	0	2	0
Icr_18412	6	14.7	178.93	1	2	2	2	2	0	0	0	2	0	2	2	2	0	0	2	2	2	2	2	0	2	0	0	2	0	0	2	2	2	2	0	2	2	0	0	0	2	0	0	0	2	0	0	0	0
Icr_7338	6	0	178.93	2	2	2	2	2	0	0	0	2	0	2	2	2	0	0	2	2	2	2	2	0	2	0	0	2	0	0	2	2	2	2	0	2	2	0	0	0	2	0	0	0	2	0	0	0	0
Icr_17457	6	3.45	182.38	1	2	2	2	2	0	2	2	2	0	2	2	2	0	0	2	2	2	2	2	0	2	0	0	0	2	0	2	2	2	2	0	2	2	0	0	0	2	0	0	0	2	0	0	0	0
Icr_12373	6	0	182.38	1	2	2	2	2	0	2	2	2	0	2	2	2	0	0	2	2	2	2	2	0	2	0	0	0	2	0	2	2	2	2	0	2	2	0	0	0	2	0	0	0	2	0	0	0	0
Icr_6456	6	7.21	189.59	1	0	2	2	2	2	2	2	2	0	2	2	2	2	0	2	2	2	2	2	0	2	0	0	0	2	0	2	2	2	2	0	2	2	0	0	0	2	0	2	0	2	0	0	0	2
Icr_6664	6	3.11	192.7	1	0	2	2	2	2	2	2	2	0	2	2	2	2	2	2	2	2	2	2	0	2	2	0	0	2	0	2	2	2	2	0	2	2	0	0	0	2	0	2	0	2	2	0	0	2
Icr_16335	6	1.51	194.21	1	0	2	2	0	0	2	0	0	0	2	0	0	2	2	0	2	0	0	0	2	2	0	2	0	0	2	0	0	0	0	0	0	0	0	0	0	0	2	2	0	0	2	0	0	0
Icr_5456	6	0.75	194.96	1	0	2	0	2	0	2	2	0	0	0	0	0	2	0	0	0	0	2	0	2	0	2	0	2	2	2	0	2	0	0	0	2	2	0	2	2	2	2	0	2	0	0	2	2	2
Icr_19841	6	0	194.96	1	0	2	0	2	0	2	2	0	0	0	0	0	2	0	0	0	0	2	0	2	0	2	0	2	2	2	0	2	0	0	0	2	2	0	2	2	2	2	0	2	0	0	2	2	2
Icr_17594	6	0	194.96	1	0	2	0	2	0	2	2	0	0	0	0	0	2	0	0	0	0	2	0	2	0	2	0	2	2	2	0	2	0	0	0	2	2	0	2	2	2	2	0	2	0	0	2	2	2
Icr_15993	6	0	194.96	1	0	2	0	2	0	2	2	0	0	0	0	0	2	0	0	0	0	2	0	2	0	2	0	2	2	2	0	2	0	0	0	2	2	0	2	2	2	2	0	2	0	0	2	2	2
Icr_19973	6	0	194.96	1	0	2	0	2	0	2	2	0	0	0	0	0	2	0	0	0	0	2	0	2	0	2	0	2	2	2	0	2	0	0	0	2	2	0	2	2	2	2	0	2	0	0	2	2	2
Icr_6435	6	0	194.96	1	0	2	0	2	0	2	2	0	0	0	0	0	2	0	0	0	0	2	0	2	0	2	0	2	2	2	0	2	0	0	0	2	2	0	2	2	2	2	0	2	0	0	2	2	2
Icr_17196	6	4.61	199.57	1	0	2	2	2	0	0	0	0	2	0	0	0	2	0	0	0	0	2	0	2	0	2	0	2	0	0	2	2	0	2	0	2	2	2	0	0	0	2	0	2	2	0	0	2	0
Icr_20026	6	0.44	200.01	1	0	2	2	2	0	0	0	0	2	0	0	0	2	0	0	0	0	2	0	2	0	2	0	2	0	0	2	2	0	2	0	2	2	2	0	0	0	2	0	2	2	0	0	2	0
Icr_13248	6	0.55	200.56	1	0	2	2	2	0	0	0	0	2	0	0	0	2	0	0	0	0	2	0	2	0	2	0	2	0	0	2	2	0	2	0	2	2	2	0	0	0	2	0	2	2	0	0	2	0
Icr_7897	6	2.03	202.59	2	0	2	2	2	0	0	0	0	2	2	0	0	0	0	0	2	2	2	2	2	0	2	0	2	0	0	2	2	2	2	0	2	2	2	0	0	0	0	2	2	2	0	0	2	0
Icr_19902	6	0	202.59	3	0	2	2	2	0	0	0	0	2	2	0	0	0	0	0	2	2	2	2	2	0	2	0	2	0	0	2	2	2	2	0	2	2	2	0	0	0	0	2	2	2	0	0	2	0
Icr_20541	6	0	202.59	3	0	2	2	2	0	0	0	0	2	2	0	0	0	0	0	2	2	2	2	2	0	2	0	2	0	0	2	2	2	2	0	2	2	2	0	0	0	0	2	2	2	0	0	2	0
Icr_5930	6	0	202.59	2	0	2	2	2	0	0	0	0	2	2	0	0	0	0	0	2	2	2	2	2	0	2	0	2	0	0	2	2	2	2	0	2	2	2	0	0	0	0	2	2	2	0	0	2	0
Icr_12405	6	0	202.59	3	0	2	2	2	0	0	0	0	2	2	0	0	0	0	0	2	2	2	2	2	0	2	0	2	0	0	2	2	2	2	0	2	2	2	0	0	0	0	2	2	2	0	0	2	0
Icr_17557	6	0	202.59	2	0	2	2	2	0	0	0	0	2	2	0	0	0	0	0	2	2	2	2	2	0	2	0	2	0	0	2	2	2	2	0	2	2	2	0	0	0	0	2	2	2	0	0	2	0
Icr_9729	6	1.91	204.5	1	0	2	2	2	0	0	0	0	2	2	0	0	0	0	0	2	2	2	2	2	0	2	0	2	0	0	2	2	2	2	0	2	2	2	0	0	0	0	2	2	2	0	0	0	0
Icr_12063	6	4.58	209.08	2	0	2	2	2	0	0	0	0	2	2	0	0	0	0	0	2	2	2	2	2	0	2	0	0	0	0	2	2	2	2	2	2	2	0	2	0	0	0	2	2	2	0	0	0	0
Icr_20752	6	0	209.08	3	0	2	2	2	0	0	0	0	2	2	0	0	0	0	0	2	2	2	2	2	0	2	0	0	0	0	2	2	2	2	2	2	2	0	2	0	0	0	2	2	2	0	0	0	0
Icr_9278	6	0	209.08	2	0	2	2	2	0	0	0	0	2	2	0	0	0	0	0	2	2	2	2	2	0	2	0	0	0	0	2	2	2	2	2	2	0	0	2	0	0	0	2	2	2	0	0	0	0
Icr_19003	6	0	209.08	3	0	2	2	2	0	0	0	0	2	2	0	0	0	0	0	2	2	2	2	2	0	2	0	0	0	0	2	2	2	2	2	2	0	0	2	0	0	0	2	2	2	0	0	0	0
Icr_19246	6	0.44	209.52	3	0	2	2	2	0	0	0	0	2	2	0	0	0	0	0	2	2	2	2	2	0	2	0	0	0	0	2	2	2	2	2	2	0	0	2	0	0	0	2	2	2	0	0	0	0
Icr_10765	6	0.96	210.48	2	0	2	2	2	0	0	0	0	2	2	0	0	0	0	0	2	2	2	2	2	0	2	0	2	0	0	2	2	2	2	2	2	0	0	2	0	0	0	2	2	2	0	0	0	0
Icr_21755	6	1.52	212	3	0	2	2	2	0	2	0	0	2	2	0	0	0	0	0	2	2	2	2	2	0	2	0	2	0	0	2	2	2	2	2	2	0	0	2	0	0	0	2	2	2	0	0	0	0
Icr_836	6	1.42	213.42	3	0	2	2	2	0	2	0	0	2	2	0	0	0	0	0	2	2	2	2	2	0	2	0	2	0	0	2	2	2	2	2	2	0	0	2	0	0	0	2	2	2	0	0	0	0
Icr_15298	6	0	213.42	3	0	2	2	2	0	2	0	0	2	2	0	0	0	0	0	2	2	2	2	2	0	2	0	2	0	0	2	2	2	2	2	2	0	0	2	0	0	0	2	2	2	0	0	0	0
Icr_4811	6	4.64	218.06	4	0	2	2	2	0	2	0	0	0	2	0	0	2	0	0	2	2	2	2	2	0	0	0	2	0	0	2	2	0	2	2	2	0	0	2	0	0	0	2	2	2	0	0	0	0
Icr_986	6	1.88	219.94	3	0	2	2	2	0	2	0	0	0	2	0	0	0	0	0	2	2	2	2	2	0	0	0	2	0	0	2	2	0	2	2	2	0	0	2	0	2	0	2	2	2	0	0	0	0
Icr_11070	6	4.04	223.98	1	0	2	2	2	0	2	0	0	0	2	2	0	0	0	0	0	0	2	0	0	0	0	0	2	0	0	2	2	0	2	2	2	0	0	2	0	2	0	2	2	2	0	0	0	0
Icr_9141	6	0	223.98	1	0	2	2	2	0	2	0	0	0	2	2	0	0	0	0	0	0	2	0	0	0	0	0	2	0	0	2	2	0	2	2	2	0	0	2	0	2	0	2	2	2	0	0	0	0
Icr_7033	6	0	223.98	3	0	2	2	2	0	2	0	0	0	2	2	0	0	0	0	0	0	2	0	0	0	0	0	2	0	0	2	2	0	2	2	2	0	0	2	0	2	0	2	2	2	0	0	0	0
Icr_10407	6	0	223.98	2	0	2	2	2	0	2	0	0	0	2	2	0	0	0	0	0	0	2	0	0	0	0	0	2	0	0	2	2	0	2	2	2	0	0	2	0	2	0	2	2	2	0	0	0	0
Icr_18114	6	0	223.98	2	0	2	2	2	0	2	0	0	0	2	2	0	0	0	0	0	0	2	0	0	0	0	0	2	0	0	2	2	0	2	2	2	0	0	2	0	2	0	2	2	2	0	0	0	0
Icr_803	6	1.85	225.83	2	0	2	2	2	0	0	0	0	0	2	2	0	0	0	0	0	0	2	0	0	0	2	0	2	0	0	0	0	0	2	2	2	0	0	2	0	2	0	2	0	2	0	0	0	0
Icr_16850	6	0	225.83	3	0	2	2	2	0	0	0	0	0	2	2	0	0	0	0	0	0	2	0	0	0	2	0	2	0	0	0	0	0	2	2	2	0	0	2	0	2	0	2	0	2	0	0	0	0
Icr_20000	6	0	225.83	2	0	2	2	2	0	0	0	0	0	2	2	0	0	0	0	0	0	2	0	0	0	2	0	2	0	0	0	0	0	2	2	2	0	0	2	0	2	0	2	0	2	0	0	0	0
Icr_16848	6	0	225.83	2	0	2	2	2	0	0	0	0	0	2	2	0	0	0	0	0	0	2	0	0	0	2	0	2	0	0	0	0	0	2	2	2	0	0	2	0	2	0	2	0	2	0	0	0	0
Icr_8986	6	7.84	233.67	1	0	2	2	2	0	0	0	0	0	0	0	0	0	0	2	0	0	0	0	0	0	2	0	0	0	0	0	0	2	2	2	2	0	2	2	2	2	0	2	0	2	0	0	0	0
Icr_15264	6	0	233.67	1	0	2	2	2	0	0	0	0	0	0	0	0	0	0	2	0	0	0	0	0	0	2	0	0	0	0	0	0	2	2	2	2	0	2	2	2	2	0	2	0	2	0	0	0	0
Icr_18681	6	0	233.67	1	0	2	2	2	0	0	0	0	0	0	0	0	0	0	2	0	0	0	0	0	0	2	0	0	0	0	0	0	2	2	2	2	0	2	2	2	2	0	2	0	2	0	0	0	0
Icr_10822	6	0	233.67	1	0	2	2	2	0	0	0	0	0	0	0	0	0	0	2	0	0	0	0	0	0	2	0	0	0	0	0	0	2	2	2	2	0	2	2	2	2	0	2	0	2	0	0	0	0
Icr_12429	6	0	233.67	1	0	2	2	2	0	0	0	0	0	0	0	0	0	0	2	0	0	0	0	0	0	2	0	0	0	0	0	0	2	2	2	2	0	2	2	2	2	0	2	0	2	0	0	0	0
Icr_18393	6	0	233.67	1	0	2	2	2	0	0	0	0	0	0	0	0	0	0	2	0	0	0	0	0	0	2	0	0	0	0	0	0	2	2	2	2	0	2	2	2	2	0	2	0	2	0	0	0	0
Icr_17661	6	0	233.67	1	0	2	2	2	0	0	0	0	0	0	0	0	0	0	2	0	0	0	0	0	0	2	0	0	0	0	0	0	2	2	2	2	0	2	2	2	2	0	2	0	2	0	0	0	0
Icr_10160	6	0	233.67	1	0	2	2	2	0	0	0	0	0	0	0	0	0	0	2	0	0	0	0	0	0	2	0	0	0	0	0	0	2	2	2	2	0	2	2	2	2	0	2	0	2	0	0	0	0
Icr_11179	6	0	233.67	1	0	2	2	2	0	0	0	0	0	0	0	0	0	0	2	0	0	0	0	0	0	2	0	0	0	0	0	0	2	2	2	2	0	2	2	2	2	0	2	0	2	0	0	0	0
Icr_6824	6	0	233.67	1	0	2	2	2	0	0	0	0	0	0	0	0	0	0	2	0	0	0	0	0	0	2	0	2	0	0	0	0	2	2	2	2	0	2	2	2	2	0	2	0	2	0	0	0	0
Icr_14088	6	0	233.67	1	0	2	2	2	0	0	0	0	0	0	0	0	0	0	2	0	0	0	0	0	0	2	0	0	0	0	0	0	2	2	2	2	0	2	2	2	2	0	2	0	2	0	0	0	0
Icr_3323	6	0	233.67	1	0	2	2	2	0	0	0	0	0	0	0	0	0	0	2	0	0	0	0	0	0	2	0	0	0	0	0	0	2	2	2	2	0	2	2	2	2	0	2	0	2	0	0	0	0
Icr_7519	6	0	233.67	1	0	2	2	2	0	0	0	0	0	0	0	0	0	0	2	0	0	0	0	0	0	2	0	0	0	0	0	0	2	2	2	2	0	2	2	2	2	0	2	0	2	0	0	0	0
Icr_8898	6	0	233.67	1	0	2	2	2	0	0	0	0	0	0	0	0	0	0	2	0	0	0	0	0	0	2	0	0	0	0	0	0	2	2	2	2	0	2	2	2	2	0	2	0	2	0	0	0	0
Icr_11905	6	0	233.67	1	0	2	2	2	0	0	0	0	0	0	0	0	0	0	2	0	0	0	0	0	0	2	0	0	0	0	0	0	2	2	2	2	0	2	2	2	2	0	2	0	2	0	0	0	0
Icr_21594	6	0	233.67	1	0	2	2	2	0	0	0	0	0	0	0	0	0	0	2	0	0	0	0	0	0	2	0	0	0	0	0	0	2	2	2	2	0	2	2	2	2	0	2	0	2	0	0	0	0
Icr_11752	6	0	233.67	1	0	2	2	2	0	0	0	0	0	0	0	0	0	0	2	0	0	0	0	0	0	2	0	0	0	0	0	0	2	2	2	2	0	2	2	2	2	0	2	0	2	0	0	0	0
Icr_3590	6	0	233.67	1	0	2	2	2	0	0	0	0	0	0	0	0	0	0	2	0	0	0	0	0	0	2	0	0	0	0	0	0	2	2	2	2	0	2	2	2	2	0	2	0	2	0	0	0	0
Icr_20457	6	0	233.67	1	0	2	2	2	0	0	0	0	0	0	0	0	0	0	2	0	0	0	0	0	0	2	0	0	0	0	0	0	2	2	2	2	0	2	2	2	2	0	2	0	2	0	0	0	0
Icr_6563	6	0	233.67	1	0	2	2	2	0	0	0	0	0	0	0	0	0	0	2	0	0	0	0	0	0	2	0	0	0	0	0	0	2	2	2	2	0	2	2	2	2	0	2	0	2	0	0	0	0
Icr_3097	6	0	233.67	1	0	2	2	2	0	0	0	0	0	0	0	0	0	0	2	0	0	0	0	0	0	2	0	0	0	0	0	0	2	2	2	2	0	2	2	2	2	0	2	0	2	0	0	0	0
Icr_3559	6	0	233.67	1	0	2	2	2	0	0	0	0	0	0	0	0	0	0	2	0	0	0	0	0	0	2	0	0	0	0	0	0	2	2	2	2	0	2	2	2	2	0	2	0	2	0	0	0	0
Icr_18920	6	0	233.67	1	0	2	2	2	0	0	0	0	0	0	0	0	0	0	2	0	0	0	0	0	0	2	0	0	0	0	0	0	2	2	2	2	0	2	2	2	2	0	2	0	2	0	0	0	0
Icr_205	6	0	233.67	1	0	2	2	2	0	0	0	0	0	0	0	0	0	0	2	0	0	0	0	0	0	2	0	0	0	0	0	0	2	2	2	2	0	2	2	2	2	0	2	0	2	0	0	0	0
Icr_16547	6	0	233.67	1	0	2	2	2	0	0	0	0	0	0	0	0	0	0	2	0	0	0	0	0	0	2	0	0	0	0	0	0	2	2	2	2	0	2	2	2	2	0	2	0	2	0	0	0	0
Icr_3079	6	0	233.67	1	0	2	2	2	0	0	0	0	0	0	0	0	0	0	2	0	0	0	0	0	0	2	0	0	0	0	0	0	2	2	2	2	0	2	2	2	2	0	2	0	2	0	0	0	0
Icr_11831	6	0	233.67	1	0	2	2	2	0	0	0	0	0	0	0	0	0	0	2	0	0	0	0	0	0	2	0	0	0	0	0	0	2	2	2	2	0	2	2	2	2	0	2	0	2	0	0	0	0
Icr_20666	6	0.47	234.14	1	0	2	2	2	0	0	0	0	0	0	0	0	0	0	2	0	0	0	0	0	0	2	0	0	0	0	0	0	2	0	2	2	0	2	2	2	2	0	2	0	2	0	0	0	0
Icr_13247	6	0	234.14	1	0	2	2	2	0	0	0	0	0	0	0	0	0	0	2	0	0	0	0	0	0	2	0	0	0	0	0	0	2	0	2	2	0	2	2	2	2	0	2	0	2	0	0	0	0
Icr_18943	6	0	234.14	1	0	2	2	2	0	0	0	0	0	0	0	0	0	0	2	0	0	0	0	0	0	2	0	0	0	0	0	0	2	0	2	2	0	2	2	2	2	0	2	0	2	0	0	0	0
Icr_20428	6	0	234.14	1	0	2	2	2	0	0	0	0	0	0	0	0	0	0	2	0	0	0	0	0	0	2	0	0	0	0	0	0	2	0	2	2	0	2	2	2	2	0	2	0	2	0	0	0	0
Icr_4907	6	0.33	234.47	1	0	2	2	2	0	0	0	0	0	0	0	0	0	0	2	0	0	0	0	0	0	2	0	0	0	0	0	0	2	0	2	2	0	2	2	2	2	0	2	0	2	0	0	0	0
Icr_18105	6	0	234.47	1	0	2	2	2	0	0	0	0	0	0	0	0	0	0	2	0	0	0	0	0	0	2	0	0	0	0	0	0	2	0	2	2	0	2	2	2	2	0	2	0	2	0	0	0	0
Icr_10026	6	0.31	234.78	1	0	2	2	2	0	0	0	0	0	0	0	0	0	0	2	0	0	0	0	0	0	2	0	0	0	0	0	0	2	0	2	2	0	2	2	2	2	0	2	0	2	0	0	0	0
Icr_21203	6	0.3	235.08	1	0	2	2	2	0	0	0	0	0	0	0	0	0	0	2	0	0	0	0	0	0	2	0	0	0	0	0	0	2	0	2	2	0	2	2	2	2	0	2	0	2	0	0	0	0
Icr_18263	6	0.58	235.66	1	0	2	2	2	0	2	0	0	0	0	0	0	0	0	2	0	0	0	0	0	0	2	0	0	0	0	0	0	2	0	2	2	0	2	2	2	2	0	2	0	2	0	0	0	0
Icr_8877	6	0	235.66	1	0	2	2	2	0	2	0	0	0	0	0	0	0	0	2	0	0	0	0	0	0	2	0	0	0	0	0	0	2	0	2	2	0	2	2	2	2	0	2	0	2	0	0	0	0
Icr_15450	6	0.38	236.04	1	0	2	2	2	0	2	0	0	0	0	0	0	0	0	2	0	0	0	0	0	0	2	0	2	0	0	0	0	2	0	2	2	0	2	2	2	2	0	2	0	2	0	0	0	0
Icr_1045	6	0	236.04	1	0	2	2	2	0	2	0	0	0	0	0	0	0	0	2	0	0	0	0	0	0	2	0	2	0	0	0	0	2	0	2	2	0	2	2	2	2	0	2	0	2	0	0	0	0
Icr_19330	6	0	236.04	1	0	2	2	2	0	2	0	0	0	0	0	0	0	0	2	0	0	0	0	0	0	2	0	0	0	0	0	0	2	0	2	2	0	2	2	2	2	0	2	0	2	0	0	0	0
Icr_6476	6	0	236.04	1	0	2	2	2	0	2	0	0	0	0	0	0	0	0	2	0	0	0	0	0	0	2	0	0	0	0	0	0	2	0	2	2	0	2	2	2	2	0	2	0	2	0	0	0	0
Icr_8015	6	0.5	236.54	2	0	2	2	2	0	2	0	0	0	0	0	0	0	0	2	0	0	0	0	0	0	2	0	0	0	0	0	0	2	0	0	2	0	2	2	2	2	0	2	0	2	0	0	0	0
Icr_21901	6	0.61	237.15	1	0	2	2	2	0	2	0	0	0	0	0	0	0	0	2	0	0	0	0	0	0	2	0	0	0	0	0	0	2	0	2	2	0	2	2	2	2	0	2	0	2	0	0	0	0
Icr_18796	6	0	237.15	1	0	2	2	2	0	2	0	0	0	0	0	0	0	0	2	0	0	0	0	0	0	2	0	0	0	0	0	0	2	0	2	2	0	2	2	2	2	0	2	0	2	0	0	0	0
Icr_1567	6	0	237.15	2	0	2	2	2	0	2	0	0	0	0	0	0	0	0	2	0	0	0	0	0	0	2	0	0	0	0	0	0	2	0	2	2	0	2	2	2	2	0	2	0	2	0	0	0	0
Icr_5158	6	0	237.15	2	0	2	2	2	0	2	0	0	0	0	0	0	0	0	2	0	0	0	0	0	0	2	0	0	0	0	0	0	2	0	2	2	0	2	2	2	2	0	2	0	2	0	0	0	0
Icr_14567	6	0	237.15	2	0	2	2	2	0	2	0	0	0	0	0	0	0	0	2	0	0	0	0	0	0	2	0	0	0	0	0	0	2	0	2	2	0	2	2	2	2	0	2	0	2	0	0	0	0
Icr_68	6	0	237.15	2	0	2	2	2	0	2	0	0	0	0	0	0	0	0	2	0	0	0	0	0	0	2	0	0	0	0	0	0	2	0	2	2	0	2	2	2	2	0	2	0	2	0	0	0	0
Icr_8274	6	0	237.15	1	0	2	2	2	0	2	0	0	0	0	0	0	0	0	2	0	0	0	0	0	0	2	0	0	0	0	0	0	2	0	2	2	0	2	2	2	2	0	2	0	2	0	0	0	0
Icr_11567	6	0	237.15	1	0	2	2	2	0	0	0	0	0	0	0	0	0	0	2	0	0	0	0	0	0	2	0	0	0	0	0	0	2	0	2	2	0	2	2	2	2	0	2	0	2	0	0	0	0
Icr_15214	6	0	237.15	1	0	2	2	2	0	0	0	0	0	0	0	0	0	0	2	0	0	0	0	0	0	2	0	0	0	0	0	0	2	0	2	2	0	2	2	2	2	0	2	0	2	0	0	0	0
Icr_21398	6	0	237.15	1	0	2	2	2	0	0	0	0	0	0	0	0	0	0	2	0	0	0	0	0	0	2	0	0	0	0	0	0	2	0	2	2	0	2	2	2	2	0	2	0	2	0	0	0	0
Icr_16178	6	0	237.15	1	0	2	2	2	0	2	0	0	0	0	0	0	0	0	2	0	0	0	0	0	0	2	0	0	0	0	0	0	2	0	2	2	0	2	2	2	2	0	2	0	2	0	0	0	0
Icr_21539	6	0	237.15	1	0	2	2	2	0	2	0	0	0	0	0	0	0	0	2	0	0	0	0	0	0	2	0	0	0	0	0	0	2	0	2	2	0	2	2	2	2	0	2	0	2	0	0	0	0
Icr_1805	6	0	237.15	2	0	2	2	2	0	2	0	0	0	0	0	0	0	0	2	0	0	0	0	0	0	2	0	0	0	0	0	0	2	0	2	2	0	2	2	2	2	0	2	0	2	0	0	0	0
Icr_7898	6	0.3	237.45	1	0	2	2	2	0	2	0	0	0	0	0	0	0	0	2	0	0	0	0	0	0	2	0	2	0	0	0	0	2	0	2	2	0	2	2	2	2	0	2	0	2	0	0	0	0
Icr_11681	6	0	237.45	1	0	2	2	2	0	2	0	0	0	0	0	0	0	0	2	0	0	0	0	0	0	2	0	0	0	0	0	0	2	0	2	2	0	2	2	2	2	0	2	0	2	0	0	0	0
Icr_21700	6	0	237.45	1	0	2	2	2	0	2	0	0	0	0	0	0	0	0	2	0	0	0	0	0	0	2	0	0	0	0	0	0	2	0	2	2	0	2	2	2	2	0	2	0	2	0	0	2	0
Icr_17610	6	0	237.45	1	0	2	2	2	0	2	0	0	0	0	0	0	0	0	2	0	0	0	0	0	0	2	0	0	0	0	0	0	2	0	2	2	0	2	2	2	2	0	2	0	2	0	0	2	0
Icr_975	6	0.68	238.13	1	0	2	2	2	0	2	0	2	0	0	0	0	0	0	2	0	2	0	0	0	0	2	0	2	0	0	0	0	2	0	2	2	0	2	2	2	2	0	2	0	2	0	0	2	0
Icr_16679	7	0	0	1	0	2	2	2	2	0	0	0	2	2	2	2	0	0	0	0	0	2	2	2	0	2	2	0	0	0	0	0	2	0	2	0	0	0	2	0	0	2	0	2	2	2	2	0	2
Icr_14276	7	2.1	2.1	1	0	2	2	2	2	2	0	0	2	2	2	0	0	0	0	0	0	2	2	2	0	2	2	2	0	0	0	0	2	0	2	0	0	0	2	0	0	2	2	2	2	2	2	0	2
Icr_7076	7	1	3.1	2	0	2	2	2	2	2	0	0	2	2	2	2	0	0	0	0	0	2	2	2	0	2	2	2	0	0	0	0	2	0	2	0	0	0	2	0	0	2	2	2	2	2	2	2	2
Icr_19078	7	0.91	4.01	2	0	2	2	2	2	2	0	0	2	2	2	2	0	0	0	0	0	2	2	2	0	2	2	2	0	0	0	0	2	0	2	0	0	0	2	0	0	2	2	2	2	2	2	2	2
Icr_8265	7	0	4.01	1	0	2	2	2	2	2	0	0	2	2	2	2	0	0	0	0	0	2	2	2	0	2	2	2	0	0	0	0	2	0	2	0	0	0	2	0	0	2	2	2	2	2	2	2	2
Icr_11197	7	0	4.01	1	0	2	2	2	2	2	0	0	2	2	2	2	0	0	0	0	0	2	2	2	0	2	2	2	0	0	0	0	2	0	2	0	0	0	2	0	0	2	2	2	2	2	2	2	2
Icr_20494	7	0	4.01	1	0	2	2	2	2	2	0	0	2	2	2	2	0	0	0	0	0	2	2	2	0	2	2	2	0	0	0	0	2	0	2	0	0	0	2	0	0	2	2	2	2	2	2	0	2
Icr_17915	7	0	4.01	1	0	2	2	2	2	2	0	0	2	2	2	2	0	0	0	0	0	2	2	2	0	2	2	2	0	0	0	0	2	0	2	0	0	0	2	0	0	2	2	2	2	2	2	0	2
Icr_942	7	0	4.01	2	0	2	2	2	2	2	0	0	2	2	2	2	0	0	0	0	0	2	2	2	0	2	2	2	0	0	0	0	2	0	2	0	0	0	2	0	0	2	2	2	2	2	2	2	2
Icr_11173	7	0	4.01	2	0	2	2	2	2	2	0	0	2	2	2	2	0	0	0	0	0	2	2	2	0	2	2	2	0	0	0	0	2	0	2	0	0	0	2	0	0	2	2	2	2	2	2	2	2
Icr_19838	7	0	4.01	2	0	2	2	2	2	2	0	0	2	2	2	2	0	0	0	0	0	2	2	2	0	2	2	2	0	0	0	0	2	0	2	0	0	0	2	0	0	2	2	2	2	2	2	2	2
Icr_15064	7	0	4.01	2	0	2	2	2	2	2	0	0	2	2	2	2	0	0	0	0	0	2	2	2	0	2	2	2	0	0	0	0	2	0	2	0	0	0	2	0	0	2	2	2	2	2	2	2	2
Icr_19660	7	1.37	5.38	2	0	2	2	2	2	2	0	0	2	2	2	2	0	0	0	0	0	2	2	2	0	2	2	0	0	0	0	0	2	0	2	0	0	0	2	0	0	2	2	2	2	2	2	0	2
Icr_19421	7	0.8	6.18	2	0	2	2	2	2	2	0	0	2	2	2	2	0	0	0	0	0	2	2	2	2	2	0	2	0	0	0	0	2	0	2	0	0	0	2	0	0	2	0	2	2	2	2	0	2
Icr_4422	7	0	6.18	2	0	2	0	2	2	2	0	0	0	0	2	2	0	0	0	0	0	2	2	0	0	2	0	0	0	0	0	0	0	0	2	0	0	0	0	0	0	2	0	0	0	2	2	0	2
Icr_15537	7	0	6.18	1	0	2	0	2	2	2	0	0	0	0	2	2	0	0	0	0	0	2	2	0	0	2	0	0	0	0	0	0	0	0	2	0	0	0	0	0	0	2	0	0	0	2	2	2	2
Icr_21636	7	0	6.18	1	0	2	0	2	2	2	0	0	0	0	2	2	0	0	0	0	0	2	2	0	0	2	0	0	0	0	0	0	0	0	2	0	0	0	0	0	0	2	0	0	0	2	2	2	2
Icr_13832	7	0	6.18	2	0	2	0	2	2	2	0	0	0	0	2	2	0	0	0	0	0	2	2	0	0	2	0	0	0	0	0	0	0	0	2	0	0	0	0	0	0	2	0	0	0	2	2	2	2
Icr_20010	7	0	6.18	1	0	2	0	2	2	2	0	0	0	0	2	2	0	0	0	0	0	2	2	0	0	2	2	0	0	0	0	0	0	0	2	0	0	0	0	0	0	2	0	0	0	2	2	0	2
Icr_14677	7	0	6.18	2	0	2	0	2	2	2	0	0	0	0	2	2	0	0	0	0	0	2	2	0	0	2	2	0	0	0	0	0	0	0	2	0	0	0	0	0	0	2	0	0	0	2	2	0	2
Icr_20701	7	0	6.18	1	0	2	0	2	2	2	0	0	0	0	2	2	0	0	0	0	0	2	2	0	0	2	2	0	0	0	0	0	0	0	2	0	0	0	0	0	0	2	0	0	0	2	2	0	2
Icr_5193	7	0	6.18	2	0	2	0	2	2	2	0	0	0	0	2	2	0	0	0	0	0	2	2	0	0	2	2	0	0	0	0	0	0	0	2	0	0	0	0	0	0	2	0	0	0	2	2	0	2
Icr_3411	7	0	6.18	1	0	2	0	2	2	2	0	0	0	0	2	2	0	0	0	0	0	2	2	0	0	2	2	0	0	0	0	0	0	0	2	0	0	0	0	0	0	2	0	0	0	2	2	0	2
Icr_19516	7	1.53	7.71	1	0	2	0	2	2	2	0	0	0	0	2	2	0	0	0	0	0	2	2	0	0	2	2	0	0	0	0	0	2	0	2	0	0	0	0	0	0	2	0	0	0	2	2	0	2
Icr_3902	7	0.45	8.16	1	0	2	0	2	2	2	0	0	0	0	2	2	0	0	0	0	0	2	2	2	0	2	2	0	0	0	0	0	2	0	2	0	0	0	0	0	0	2	0	0	2	2	2	0	2
Icr_3060	7	0.48	8.64	1	0	2	0	2	2	2	0	0	0	0	2	2	0	0	0	0	0	2	2	2	0	2	2	2	0	0	0	0	2	0	2	0	0	0	0	0	0	2	0	0	2	2	2	0	2
Icr_2970	7	0.76	9.4	2	0	2	0	2	2	2	0	0	0	0	2	2	0	0	0	0	0	2	2	2	0	2	2	2	0	0	0	0	2	0	2	0	0	0	0	0	0	2	0	0	2	2	2	0	2
Icr_6747	7	0	9.4	1	0	2	0	2	2	2	0	0	0	0	2	2	0	0	0	0	0	2	2	2	0	2	2	2	0	0	0	0	2	0	2	0	0	0	0	0	0	2	0	0	2	2	2	0	2
Icr_3282	7	0	9.4	2	0	2	0	2	2	2	0	0	0	0	2	2	0	0	0	0	0	2	2	2	0	2	2	2	0	0	0	0	2	0	2	0	0	0	0	0	0	2	0	0	2	2	2	0	2
Icr_6601	7	0	9.4	1	0	2	0	2	2	2	0	0	0	0	2	2	0	0	0	0	0	2	2	2	0	2	2	2	0	0	0	0	2	0	2	0	0	0	0	0	0	2	0	0	2	2	2	0	2
Icr_21347	7	0	9.4	2	0	2	0	2	2	2	0	0	0	0	2	2	0	0	0	0	0	2	2	2	0	2	2	2	0	0	0	0	2	0	2	0	0	0	0	0	0	2	0	0	2	2	2	0	2
Icr_21928	7	0	9.4	1	0	2	0	2	2	2	0	0	0	0	2	2	0	0	0	0	0	2	2	2	0	2	2	2	0	0	0	0	2	0	2	0	0	0	0	0	0	2	0	0	2	2	2	0	2
Icr_15707	7	0	9.4	1	0	2	0	2	2	2	0	0	0	0	2	2	0	0	0	0	0	2	2	2	0	2	2	2	0	0	0	0	2	0	2	0	0	0	0	0	0	2	0	0	2	2	2	0	2
Icr_10044	7	1.59	10.99	1	0	2	2	2	2	2	0	0	0	0	2	2	0	0	0	0	0	2	2	2	0	2	0	2	0	0	0	0	2	0	2	0	0	0	2	0	0	2	2	2	2	2	2	0	2
Icr_19806	7	0	10.99	2	0	2	2	2	2	2	0	0	0	0	2	2	0	0	0	0	0	2	2	2	0	2	0	2	0	0	0	0	2	0	2	0	0	0	2	0	0	2	2	2	2	2	2	0	2
Icr_21970	7	0	10.99	2	0	2	2	2	2	2	0	0	0	0	2	2	0	0	0	0	0	2	2	2	0	2	0	2	0	0	0	0	2	0	2	0	0	0	2	0	0	2	2	2	2	2	2	0	2
Icr_18003	7	2.7	13.69	1	0	2	0	0	2	0	0	0	2	0	0	0	0	0	0	0	0	2	2	2	0	2	2	2	0	0	0	0	2	0	2	0	0	0	2	0	0	2	0	0	2	0	2	2	0
Icr_12285	7	3.3	16.99	2	0	2	2	2	2	2	0	0	2	2	2	2	0	0	0	0	0	2	2	2	0	2	2	2	0	0	0	0	0	0	2	0	0	2	2	0	0	2	2	2	2	2	2	2	2
Icr_20558	7	0	16.99	3	0	2	2	2	2	2	0	0	2	2	2	2	0	0	0	0	0	2	2	2	0	2	2	2	0	0	0	0	0	0	2	0	0	2	2	0	0	2	2	2	2	2	2	2	2
Icr_16308	7	1.22	18.21	1	0	2	2	2	2	2	0	0	2	2	2	2	0	0	0	0	0	2	2	2	0	2	2	2	0	0	0	0	0	0	2	0	0	2	2	0	0	2	2	2	2	2	2	2	2
Icr_8863	7	0	18.21	2	0	2	2	2	2	2	0	0	2	2	2	2	0	0	0	0	0	2	2	2	0	2	2	2	0	0	0	0	0	0	2	0	0	2	2	0	0	2	2	2	2	2	2	2	2
Icr_3351	7	0	18.21	2	0	2	2	2	2	2	0	0	2	2	2	2	0	0	0	0	0	2	2	2	0	2	2	2	0	0	0	0	0	0	2	0	0	2	2	0	0	2	2	2	2	2	2	2	2
Icr_3457	7	0	18.21	2	0	2	2	2	2	2	0	0	2	2	2	2	0	0	0	0	0	2	2	2	0	2	2	2	0	0	0	0	0	0	2	0	0	2	2	0	0	2	2	2	2	2	2	2	2
Icr_4543	7	0	18.21	2	0	2	2	2	2	2	0	0	2	2	2	2	0	0	0	0	0	2	2	2	0	2	2	2	0	0	0	0	0	0	2	0	0	2	2	0	0	2	2	2	2	2	2	2	2
Icr_3778	7	0	18.21	2	0	2	2	2	2	2	0	0	2	2	2	2	0	0	0	0	0	2	2	2	0	2	2	2	0	0	0	0	0	0	2	0	0	2	2	0	0	2	2	2	2	2	2	2	2
Icr_10287	7	0	18.21	2	0	2	2	2	2	2	0	0	2	2	2	2	0	0	0	0	0	2	2	2	0	2	2	2	0	0	0	0	0	0	2	0	0	2	2	0	0	2	2	2	2	2	2	2	2
Icr_19601	7	0	18.21	2	0	2	2	2	2	2	0	0	2	2	2	2	0	0	0	0	0	2	2	2	0	2	2	2	0	0	0	0	0	0	2	0	0	2	2	0	0	2	2	2	2	2	2	2	2
Icr_17004	7	0.2	18.41	2	0	2	2	2	2	2	0	0	2	2	2	2	0	0	0	0	0	2	2	2	0	2	2	2	0	0	0	0	0	0	2	0	0	2	2	0	0	2	2	2	2	2	2	2	2
Icr_1674	7	0	18.41	2	0	2	2	2	2	2	0	0	2	2	2	2	0	0	0	0	0	2	2	2	0	2	2	2	0	0	0	0	0	0	2	0	0	2	2	0	0	2	2	2	2	2	2	2	2
Icr_437	7	0	18.41	2	0	2	2	2	2	2	0	0	2	2	2	2	0	0	0	0	0	2	2	2	0	2	2	2	0	0	0	0	0	0	2	0	0	2	2	0	0	2	2	2	2	2	2	2	2
Icr_5191	7	0	18.41	2	0	2	2	2	2	2	0	0	2	2	2	2	0	0	0	0	0	2	2	2	0	2	2	2	0	0	0	0	0	0	2	0	0	2	2	0	0	2	2	2	2	2	2	2	2
Icr_19254	7	0	18.41	2	0	2	2	2	2	2	0	0	2	2	2	2	0	0	0	0	0	2	2	2	0	2	2	2	0	0	0	0	0	0	2	0	0	2	2	0	0	2	2	2	2	2	2	2	2
Icr_20833	7	1.04	19.45	2	0	2	2	2	2	2	0	0	2	2	2	2	0	0	0	0	0	2	2	2	0	2	2	2	0	0	0	0	0	0	2	0	0	2	2	0	0	2	2	2	2	2	2	2	2
Icr_13010	7	0	19.45	2	0	2	2	2	2	2	0	0	2	2	2	2	0	0	0	0	0	2	2	2	0	2	2	2	0	0	0	0	0	0	2	0	0	2	2	0	0	2	2	2	2	2	2	2	2
Icr_6406	7	1.13	20.58	2	0	2	2	2	2	0	0	0	2	2	2	2	0	0	0	0	0	2	2	2	0	2	2	2	0	0	0	0	0	0	2	0	0	2	2	0	0	2	2	2	2	2	2	2	2
Icr_21319	7	3.23	23.81	2	0	2	2	2	2	2	0	0	2	2	2	2	0	0	0	0	0	2	2	2	0	2	2	2	0	0	0	0	0	0	2	0	0	2	2	0	0	2	2	2	2	2	2	2	2
Icr_1184	7	1.32	25.13	3	0	2	2	2	2	2	0	0	2	2	2	2	0	0	0	0	0	2	2	2	0	2	2	2	0	0	0	0	0	0	2	0	0	2	2	0	0	2	2	2	2	2	2	2	2
Icr_18061	7	1.73	26.86	3	0	2	2	2	2	2	0	0	2	2	2	2	0	0	0	0	0	2	2	2	0	2	2	2	0	0	0	0	0	0	2	0	0	2	2	0	0	2	2	2	2	2	2	2	2
Icr_17486	7	0	26.86	2	0	2	2	2	2	2	0	0	2	2	2	2	0	0	0	0	0	2	2	2	0	2	2	2	0	0	0	0	0	0	2	0	0	2	2	0	0	2	2	2	2	2	2	2	2
Icr_17739	7	0.3	27.16	2	0	2	2	2	2	2	0	0	2	2	2	2	0	0	0	0	0	2	2	2	0	2	2	2	0	0	0	0	0	0	2	0	0	2	2	0	0	2	2	2	2	2	2	2	2
Icr_17416	7	0	27.16	2	0	2	2	2	2	2	0	0	2	2	2	2	0	0	0	0	0	2	2	2	0	2	2	2	0	0	0	0	0	0	2	0	0	2	2	0	0	2	2	2	2	2	2	2	2
Icr_12931	7	0.23	27.39	3	0	2	2	2	2	2	0	0	2	2	2	2	0	0	0	0	0	2	2	2	0	2	2	2	0	0	0	0	0	0	2	0	0	2	2	0	0	2	2	2	2	2	2	2	2
Icr_1326	7	1.43	28.82	2	0	2	2	2	2	2	0	0	2	2	2	2	0	0	0	0	0	2	2	2	0	2	2	2	0	0	0	0	0	0	2	0	0	2	2	0	0	2	2	2	2	2	2	2	2
Icr_10443	7	1.06	29.88	3	0	2	2	2	2	0	0	0	2	2	2	2	0	0	0	0	0	2	2	2	0	2	2	2	0	0	0	0	0	0	2	0	0	2	2	0	0	2	2	2	2	2	2	2	2
Icr_3235	7	0	29.88	1	0	2	2	2	2	0	0	0	2	2	2	2	0	0	0	0	0	2	2	2	0	2	2	2	0	0	0	0	0	0	2	0	0	2	2	0	0	2	2	2	2	2	2	2	2
Icr_21410	7	0	29.88	3	0	2	2	2	2	0	0	0	2	2	2	2	0	0	0	0	0	2	2	2	0	2	2	2	0	0	0	0	0	0	2	0	0	2	2	0	0	2	2	2	2	2	2	2	2
Icr_1717	7	1.45	31.33	3	0	2	2	2	2	2	0	0	2	2	2	2	0	0	0	0	0	2	2	2	0	2	2	2	0	0	0	0	0	0	2	0	0	2	2	0	0	2	2	2	2	2	2	2	2
Icr_17093	7	0.87	32.2	1	0	2	2	2	2	2	0	0	2	2	2	2	0	0	0	0	0	2	2	2	0	2	2	2	0	0	0	0	0	0	2	0	0	2	2	0	0	2	2	2	2	2	2	2	2
Icr_160	7	0	32.2	3	0	2	2	2	2	2	0	0	2	2	2	2	0	0	0	0	0	2	2	2	0	2	2	2	0	0	0	0	0	0	2	0	0	2	2	0	0	2	2	2	2	2	2	2	2
Icr_5060	7	0.68	32.88	2	0	2	2	2	2	2	0	0	2	2	2	2	0	0	0	0	0	2	2	2	0	2	2	2	0	0	0	0	0	0	2	2	0	2	0	0	0	2	2	2	2	2	2	2	2
Icr_4694	7	1.99	34.87	2	0	2	2	2	2	2	0	0	2	2	2	2	0	0	2	0	0	2	2	2	0	2	2	2	0	0	2	2	0	0	2	2	0	2	0	0	0	2	2	2	2	2	2	2	2
Icr_20992	7	0	34.87	2	0	2	2	2	2	2	0	0	2	2	2	2	0	0	2	0	0	2	2	2	0	2	2	2	0	0	2	2	0	0	2	2	0	2	0	0	0	2	2	2	2	2	2	2	2
Icr_19658	7	0.5	35.37	2	0	2	2	2	2	2	0	0	2	2	2	2	0	0	2	0	0	2	2	2	0	2	2	2	0	0	2	2	0	0	2	2	0	2	2	0	0	2	2	2	2	2	2	2	2
Icr_10541	7	0	35.37	2	0	2	2	2	2	2	0	0	2	2	2	2	0	0	2	0	0	2	2	2	0	2	2	2	0	0	2	2	0	0	2	2	0	2	2	0	0	2	2	2	2	2	2	2	2
Icr_8541	7	0	35.37	2	0	2	2	2	2	2	0	0	2	2	2	2	0	0	2	0	0	2	2	2	0	2	2	2	0	0	2	2	0	0	2	2	0	2	2	0	0	2	2	2	2	2	2	2	2
Icr_1143	7	0.35	35.72	2	0	2	2	2	2	0	0	0	2	2	2	2	0	0	2	0	0	2	2	2	0	2	2	2	0	0	2	2	0	0	2	2	0	2	2	0	0	2	2	2	2	2	2	2	2
Icr_14512	7	0.39	36.11	2	0	2	2	2	2	2	0	0	2	2	2	2	0	0	2	0	0	2	2	2	0	2	2	2	0	0	2	2	0	0	2	2	0	2	2	0	0	2	2	2	2	2	2	2	2
Icr_17464	7	1.32	37.43	3	0	2	2	2	2	2	0	0	2	2	2	2	0	0	2	0	0	2	2	2	0	2	2	2	0	0	0	0	0	0	2	0	0	2	2	0	0	2	2	2	2	2	2	2	2
Icr_10684	7	0.53	37.96	3	0	2	2	2	2	2	0	0	2	2	2	2	0	0	2	0	0	2	2	2	0	2	2	2	0	0	0	0	0	0	2	0	0	2	2	0	0	2	2	2	2	2	2	2	2
Icr_6912	7	0.52	38.48	3	0	2	2	2	2	0	0	0	2	2	2	2	0	0	2	0	0	2	2	2	0	2	2	2	0	0	0	0	0	0	2	0	0	2	2	0	0	2	2	2	2	2	2	2	2
Icr_13666	7	0.49	38.97	2	0	2	2	2	2	0	0	0	2	2	2	2	0	0	2	0	0	2	2	2	0	2	2	2	0	0	2	2	0	0	2	0	0	2	2	0	0	2	2	2	2	2	2	2	2
Icr_18305	7	0.34	39.31	2	0	2	2	2	2	0	0	0	2	2	2	2	0	0	2	0	0	2	2	2	0	2	2	2	0	0	2	2	0	0	2	2	0	2	2	0	0	2	2	2	2	2	2	2	2
Icr_2349	7	0	39.31	2	0	2	2	2	2	2	0	0	2	2	2	2	0	0	2	0	0	2	2	2	0	2	2	2	0	0	2	2	0	0	2	0	0	2	2	0	0	2	2	2	2	2	2	2	2
Icr_19350	7	2.13	41.44	2	0	2	2	2	2	2	2	0	2	2	2	2	0	0	2	0	0	2	2	2	0	2	2	2	0	0	2	2	0	0	2	2	0	2	2	0	0	2	2	2	2	2	2	2	2
Icr_3319	7	0.16	41.6	3	0	2	2	2	2	2	2	0	2	2	2	2	0	0	2	0	0	2	2	2	0	2	2	0	0	0	2	2	0	0	2	2	0	2	2	0	0	2	2	2	2	2	2	2	2
Icr_5142	7	0	41.6	3	0	2	2	2	2	2	2	0	2	2	2	2	0	0	2	0	0	2	2	2	0	2	2	0	0	0	2	2	0	0	2	2	0	2	2	0	0	2	2	2	2	2	2	2	2
Icr_21309	7	0.29	41.89	2	0	2	2	2	2	2	2	0	2	2	2	2	0	0	2	0	0	2	2	2	0	2	2	2	0	0	2	2	0	0	2	2	0	2	0	0	0	2	2	2	2	2	2	2	2
Icr_19600	7	0.9	42.79	2	0	2	2	2	2	2	2	0	2	2	2	2	0	0	2	0	0	2	2	2	0	2	2	2	0	0	2	2	0	0	2	2	0	2	2	0	0	2	2	2	2	2	2	2	2
Icr_3031	7	1.03	43.82	2	0	2	2	2	2	2	2	0	2	2	2	2	0	0	2	0	0	2	2	2	0	2	2	2	0	0	2	2	0	0	2	2	0	2	2	0	0	2	2	2	2	2	2	2	2
Icr_17289	7	2.05	45.87	2	0	2	2	2	2	2	2	0	2	2	2	2	0	0	2	0	0	2	2	2	0	2	2	2	0	0	2	2	0	0	2	2	0	2	0	0	0	2	2	2	2	2	2	2	2
Icr_21553	7	0.65	46.52	3	0	2	2	2	2	2	2	0	2	2	2	2	0	0	2	0	0	2	2	2	0	2	2	2	0	0	2	2	0	0	2	2	0	2	0	0	0	2	2	2	2	2	2	2	2
Icr_19938	7	0.3	46.82	2	0	2	2	2	2	2	2	0	2	2	2	2	0	0	2	0	0	2	2	2	0	2	2	2	0	0	2	2	0	0	2	2	0	2	2	0	0	2	2	2	2	2	2	2	2
Icr_20124	7	0.59	47.41	3	0	2	2	2	2	2	2	0	2	2	2	2	0	0	2	0	0	2	2	2	0	2	2	0	0	0	2	2	0	0	2	2	0	2	2	0	0	2	2	2	2	2	2	2	2
Icr_14193	7	1.69	49.1	2	0	2	2	2	2	2	2	0	2	2	2	2	0	0	2	0	0	2	2	2	0	2	2	0	0	0	2	2	0	0	2	2	0	2	2	0	0	2	2	2	2	2	2	2	2
Icr_3623	7	0	49.1	2	0	2	2	2	2	2	2	0	2	2	2	2	0	0	2	0	0	2	2	2	0	2	2	0	0	0	2	2	0	0	2	2	0	2	2	0	0	2	2	2	2	2	2	2	2
Icr_19589	7	1.15	50.25	1	0	2	2	2	2	2	2	0	2	2	2	2	0	0	2	0	0	2	2	2	0	2	2	2	0	0	2	2	0	0	2	2	0	2	2	0	0	2	2	2	2	2	2	2	2
Icr_11043	7	0.63	50.88	1	0	2	2	2	2	2	2	0	2	2	2	2	0	0	2	0	0	0	2	2	0	2	2	2	0	0	2	2	0	0	2	2	0	2	2	0	0	2	2	2	2	2	2	2	2
Icr_1721	7	0	50.88	1	0	2	2	2	2	2	2	0	2	2	2	2	0	0	2	0	0	2	2	2	0	2	2	2	0	0	2	2	0	0	2	2	0	2	2	0	0	2	2	2	2	2	2	2	2
Icr_1963	7	0	50.88	1	0	2	2	2	2	2	2	0	2	2	2	2	0	0	2	0	0	2	2	2	0	2	2	2	0	0	2	2	0	0	2	2	0	2	2	0	0	2	2	2	2	2	2	2	2
Icr_11771	7	0	50.88	1	0	2	2	2	2	2	2	0	2	2	2	2	0	0	2	0	0	2	2	2	0	2	2	2	0	0	2	2	0	0	2	2	0	2	2	0	0	2	2	2	2	2	2	2	2
Icr_3665	7	0	50.88	1	0	2	2	2	2	2	2	0	2	2	2	2	0	0	2	0	0	2	2	2	0	2	2	2	0	0	2	2	0	0	2	2	0	2	2	0	0	2	2	2	2	2	2	2	2
Icr_8921	7	4.11	54.99	3	0	2	2	2	2	2	2	2	2	2	2	2	2	2	2	2	2	2	2	2	2	2	2	2	0	0	2	2	2	2	2	2	0	2	2	2	0	2	2	2	2	2	2	2	2
Icr_8838	7	5.69	60.68	2	0	2	2	2	2	2	2	0	2	2	2	2	0	0	2	0	0	2	2	2	0	2	2	2	0	0	0	2	0	0	2	2	0	2	0	0	0	2	2	2	2	2	2	2	2
Icr_5770	7	0	60.68	2	0	2	2	2	2	2	2	0	2	2	2	2	0	0	2	0	0	2	2	2	0	2	2	2	0	0	0	2	0	0	2	2	0	2	0	0	0	2	2	2	2	2	2	2	2
Icr_11373	7	0	60.68	3	0	2	2	2	2	2	2	0	2	2	2	2	0	0	2	0	0	2	2	2	0	2	2	2	0	0	2	2	0	0	2	2	0	2	0	0	0	2	2	2	2	2	2	2	2
Icr_12829	7	0	60.68	2	0	2	2	2	2	2	2	0	2	2	2	2	0	0	2	0	0	2	2	2	0	2	2	2	0	0	2	2	0	0	2	2	0	2	0	0	0	2	2	2	2	2	2	2	2
Icr_11176	7	0	60.68	3	0	2	2	2	2	2	2	0	2	2	2	2	0	0	2	0	0	2	2	2	0	2	2	2	0	0	2	2	0	0	2	2	0	2	0	0	0	2	2	2	2	2	2	2	2
Icr_9966	7	0	60.68	2	0	2	2	2	2	2	2	0	2	2	2	2	0	0	2	0	0	2	2	2	0	2	2	2	0	0	2	2	0	0	2	2	0	2	0	0	0	2	2	2	2	2	2	2	2
Icr_14759	7	0	60.68	3	0	2	2	2	2	2	2	0	2	2	2	2	0	0	2	0	0	2	2	2	0	2	2	2	0	0	2	2	0	0	2	2	0	2	0	0	0	2	2	2	2	2	2	2	2
Icr_19698	7	0	60.68	3	0	2	2	2	2	2	2	0	2	2	2	2	0	0	2	0	0	2	2	2	0	2	2	2	0	0	2	2	0	0	2	2	0	2	0	0	0	2	2	2	2	2	2	2	2
Icr_5382	7	0	60.68	1	0	2	2	2	2	2	2	0	2	2	2	2	0	0	2	0	0	2	2	2	0	2	2	2	0	0	2	2	0	0	2	2	0	2	0	0	0	2	2	2	2	2	2	2	2
Icr_12691	7	0	60.68	3	0	2	2	2	2	2	2	0	2	2	2	2	0	0	2	0	0	2	2	2	0	2	2	2	0	0	2	2	0	0	2	2	0	2	0	0	0	2	2	2	2	2	2	2	2
Icr_17386	7	0	60.68	1	0	2	0	2	2	2	2	0	0	2	0	0	0	0	0	0	0	0	0	0	0	2	2	0	0	0	0	0	0	0	0	0	0	0	0	0	0	0	2	2	0	0	0	2	0
Icr_20256	7	0	60.68	2	0	2	0	2	2	2	2	0	0	2	0	0	0	0	0	0	0	0	0	0	0	2	2	0	0	0	0	0	0	0	0	0	0	0	2	0	0	0	2	2	0	0	0	2	0
Icr_7870	7	0	60.68	2	0	2	2	2	2	2	2	0	2	2	2	0	0	0	0	0	0	2	2	0	0	2	2	0	0	0	2	2	0	0	0	0	0	2	2	0	0	0	2	2	2	2	2	2	2
Icr_19112	7	0.59	61.27	1	0	2	2	2	2	2	2	0	2	2	2	2	0	0	2	0	0	2	2	2	0	2	2	2	0	0	2	2	0	0	2	2	0	2	2	0	0	2	2	2	2	2	2	2	2
Icr_3538	7	0	61.27	1	0	2	2	2	2	2	2	0	2	2	2	2	0	0	2	0	0	2	2	2	0	2	2	2	0	0	2	2	0	0	2	2	0	2	2	0	0	2	2	2	2	2	2	2	2
Icr_7513	7	2.3	63.57	4	0	2	2	2	2	0	2	0	2	2	2	2	0	0	2	0	0	2	2	2	0	2	2	0	0	0	2	2	0	0	2	2	0	2	2	0	0	2	2	2	2	2	2	2	2
Icr_12141	7	1.79	65.36	2	0	2	2	2	2	0	2	0	2	2	2	2	0	0	2	0	0	2	2	2	0	2	2	0	0	0	2	2	0	0	2	2	0	2	2	0	0	2	2	2	2	2	2	2	2
Icr_11042	7	0	65.36	1	0	2	2	2	2	0	2	0	2	2	2	2	0	0	2	0	0	2	2	2	0	2	2	0	0	0	2	2	0	0	2	2	0	2	2	0	0	2	2	2	2	2	2	2	2
Icr_20363	7	0	65.36	2	0	2	2	2	2	0	2	0	2	2	2	2	0	0	2	0	0	2	2	2	0	2	2	0	0	0	2	2	0	0	2	2	0	2	2	0	0	2	2	2	2	2	2	2	2
Icr_7933	7	0	65.36	1	0	2	2	2	2	0	2	0	2	2	2	2	0	0	2	0	0	2	2	2	0	2	2	0	0	0	2	2	0	0	2	2	0	2	2	0	0	2	2	2	2	2	2	2	2
Icr_3548	7	0.44	65.8	2	0	2	2	2	2	0	2	0	2	2	2	2	0	0	2	0	0	2	2	2	0	2	2	0	0	0	2	2	0	0	2	2	0	2	2	0	0	2	2	2	2	2	2	2	2
Icr_16597	7	1.34	67.14	2	0	2	2	2	2	0	2	0	2	2	2	2	0	0	2	0	0	2	2	2	0	2	2	0	0	0	2	2	0	0	2	2	0	2	0	0	0	2	2	2	2	2	2	2	2
Icr_8397	7	0.49	67.63	1	0	2	2	2	2	0	2	0	2	2	2	2	0	0	2	0	0	2	2	2	0	2	2	0	0	0	2	2	0	0	2	2	0	2	0	0	0	2	2	2	2	2	2	2	2
Icr_8305	7	0	67.63	3	0	2	2	2	2	0	2	0	2	2	2	2	0	0	2	0	0	2	2	2	0	2	2	0	0	0	2	2	0	0	2	2	0	2	0	0	0	2	2	2	2	2	2	2	2
Icr_2197	7	0	67.63	1	0	2	2	2	2	0	2	0	2	2	2	2	0	0	2	0	0	2	2	2	0	2	2	0	0	0	2	2	0	0	2	2	0	2	0	0	0	2	2	2	2	2	2	2	2
Icr_16739	7	0	67.63	1	0	2	2	2	2	0	2	0	2	2	2	2	0	0	2	0	0	2	2	2	0	2	2	0	0	0	2	2	0	0	2	2	0	2	0	0	0	2	2	2	2	2	2	2	2
Icr_21230	7	0	67.63	1	0	2	2	2	2	0	2	0	2	2	2	2	0	0	2	0	0	2	2	2	0	2	2	0	0	0	2	2	0	0	2	2	0	2	0	0	0	2	2	2	2	2	2	2	2
Icr_13314	7	0	67.63	1	0	2	2	2	2	0	2	0	2	2	2	2	0	0	2	0	0	2	2	2	0	2	2	0	0	0	2	2	0	0	2	2	0	2	0	0	0	2	2	2	2	2	2	2	2
Icr_15615	7	0.66	68.29	1	0	2	2	2	2	0	2	0	2	2	2	2	0	0	2	0	0	2	2	2	0	2	2	0	0	0	2	2	0	0	2	2	0	2	0	0	0	2	2	2	2	2	2	2	2
Icr_17887	7	0	68.29	1	0	2	2	2	2	0	2	0	2	2	2	2	0	0	2	0	0	2	2	2	0	2	2	0	0	0	2	2	0	0	2	2	0	2	0	0	0	2	2	2	2	2	2	2	2
Icr_20831	7	0	68.29	2	0	2	2	2	2	0	2	0	2	2	2	2	0	0	2	0	0	2	2	2	0	2	2	0	0	0	2	2	0	0	2	2	0	2	0	0	0	2	2	2	2	2	2	2	2
Icr_15678	7	0	68.29	1	0	2	2	2	2	0	2	0	2	2	2	2	0	0	2	0	0	2	2	2	0	2	2	0	0	0	2	2	0	0	2	2	0	2	0	0	0	2	2	2	2	2	2	2	2
Icr_17287	7	0	68.29	1	0	2	2	2	2	0	2	0	2	2	2	2	0	0	2	0	0	2	2	2	0	2	2	0	0	0	2	2	0	0	2	2	0	2	0	0	0	2	2	2	2	2	2	2	2
Icr_20596	7	0	68.29	1	0	2	2	2	2	0	2	0	2	2	2	2	0	0	2	0	0	2	2	2	0	2	2	0	0	0	2	2	0	0	2	2	0	2	0	0	0	2	2	2	2	2	2	2	2
Icr_8421	7	0	68.29	1	0	2	2	2	2	2	2	0	2	2	2	2	0	0	2	0	0	2	2	2	0	2	2	0	0	0	2	2	0	0	2	2	0	2	0	0	0	2	2	2	2	2	2	2	2
Icr_92	7	1.04	69.33	3	0	2	2	2	2	0	2	0	2	0	2	2	0	0	2	0	0	2	2	2	0	2	2	0	0	0	2	2	0	0	2	2	0	2	2	0	0	2	2	2	2	2	2	2	2
Icr_7097	7	0	69.33	1	0	2	2	2	2	0	2	0	2	0	2	2	0	0	2	0	0	2	2	2	0	2	2	0	0	0	2	2	0	0	2	2	0	2	2	0	0	2	2	2	2	2	2	2	2
Icr_9587	7	0	69.33	1	0	2	2	2	2	0	2	0	2	0	2	2	0	0	2	0	0	2	2	2	0	2	2	0	0	0	2	2	0	0	2	2	0	2	2	0	0	2	2	2	2	2	2	2	2
Icr_364	7	0.96	70.29	2	0	2	2	2	2	0	2	0	2	2	2	2	0	0	2	0	0	2	2	2	0	2	2	0	0	0	2	2	0	0	2	2	0	2	2	0	0	2	2	2	2	2	2	2	2
Icr_12140	7	0	70.29	1	0	2	2	2	2	0	2	0	2	2	2	2	0	0	2	0	0	2	2	2	0	2	2	0	0	0	2	2	0	0	2	2	0	2	0	0	0	2	2	2	2	2	2	2	2
Icr_423	7	0	70.29	1	0	2	2	2	2	0	2	0	2	2	2	2	0	0	2	0	0	2	2	2	0	2	2	0	0	0	2	2	0	0	2	2	0	2	0	0	0	2	2	2	2	2	2	2	2
Icr_18642	7	0.34	70.63	1	0	2	2	2	2	0	2	0	2	2	2	2	0	0	2	0	0	2	2	2	0	2	2	0	0	0	2	2	0	0	2	2	0	2	0	0	0	2	2	2	2	2	2	2	2
Icr_20878	7	0	70.63	1	0	2	2	2	2	0	2	0	2	2	2	2	0	0	2	0	0	2	2	2	0	2	2	0	0	0	2	2	0	0	2	2	0	2	0	0	0	2	2	2	2	2	2	2	2
Icr_2102	7	1.86	72.49	2	0	2	2	2	2	0	2	0	2	2	2	2	0	0	2	0	0	2	2	2	0	2	2	0	0	0	2	2	0	0	2	2	0	2	2	0	0	2	2	2	2	2	2	2	2
Icr_13984	7	1.53	74.02	1	0	2	2	2	2	2	2	0	2	2	2	2	0	0	2	0	0	2	2	2	0	2	2	0	0	0	2	2	0	0	2	2	0	2	0	2	0	2	2	2	2	2	2	2	2
Icr_8587	7	0	74.02	2	0	2	2	2	2	2	2	0	2	2	2	2	0	0	2	0	0	2	2	2	0	2	2	0	0	0	2	2	0	0	2	2	0	2	0	2	0	2	2	2	2	2	2	2	2
Icr_7616	7	1.32	75.34	1	0	2	0	0	0	2	0	2	0	2	0	0	2	2	0	2	2	0	0	0	2	0	0	2	2	2	0	0	2	2	0	0	2	0	2	2	2	0	2	0	0	0	0	0	0
Icr_13301	7	0	75.34	1	0	2	0	0	0	2	0	2	0	2	0	0	2	2	0	2	2	0	0	0	2	0	0	2	2	2	0	0	2	2	0	0	2	0	2	2	2	0	2	0	0	0	0	0	0
Icr_9718	7	0	75.34	1	0	2	0	0	0	2	0	2	0	2	0	0	2	2	0	2	2	0	0	0	2	0	0	2	2	2	0	0	2	2	0	0	2	0	2	2	2	0	2	0	0	0	0	0	0
Icr_14335	7	0	75.34	1	0	2	0	0	0	2	0	2	0	2	0	0	2	2	0	2	2	0	0	0	2	0	0	2	2	2	0	0	2	2	0	0	2	0	2	2	2	0	2	0	0	0	0	0	0
Icr_10925	7	0	75.34	1	0	2	0	0	0	2	0	2	0	2	0	0	2	2	0	2	2	0	0	0	2	0	0	2	2	2	0	0	2	2	0	0	2	0	2	2	2	0	2	0	0	0	0	0	0
Icr_47	7	0	75.34	1	0	2	0	0	0	2	0	2	0	2	0	0	2	2	0	2	2	0	0	0	2	0	0	2	2	2	0	0	2	2	0	0	2	0	2	2	2	0	2	0	0	0	0	0	0
Icr_11125	7	0	75.34	1	0	2	0	0	0	2	0	2	0	2	0	0	2	2	0	2	2	0	0	0	2	0	0	2	2	2	0	0	2	2	0	0	2	0	2	2	2	0	2	0	0	0	0	0	0
Icr_11736	7	0	75.34	1	0	2	0	0	0	2	0	2	0	2	0	0	2	2	0	2	2	0	0	0	2	0	0	2	2	2	0	0	2	2	0	0	2	0	2	2	2	0	2	0	0	0	0	0	0
Icr_9387	7	0.61	75.95	1	0	2	2	2	2	0	2	0	2	2	2	2	0	0	2	0	0	2	2	2	0	2	2	0	0	0	2	2	0	0	0	2	0	2	0	0	0	2	2	2	2	2	2	2	2
Icr_2556	7	0	75.95	1	0	2	2	2	2	0	2	0	2	2	2	2	0	0	2	0	0	2	2	2	0	2	2	0	0	0	2	2	0	0	0	2	0	2	0	0	0	2	2	2	2	2	2	2	2
Icr_6260	7	0.57	76.52	1	0	2	2	2	2	0	2	0	2	2	2	2	0	0	2	0	0	2	2	2	0	2	2	0	0	0	2	2	0	0	2	2	0	2	0	0	0	2	2	2	2	2	2	2	2
Icr_7467	7	0	76.52	1	0	2	2	2	2	0	2	0	2	2	2	2	0	0	2	0	0	2	2	2	0	2	2	0	0	0	2	2	0	0	2	2	0	2	0	0	0	2	2	2	2	2	2	2	2
Icr_7512	7	0	76.52	1	0	2	2	2	2	0	2	0	2	2	2	2	0	0	2	0	0	2	2	2	0	2	2	0	0	0	2	2	0	0	2	2	0	2	0	0	0	2	2	2	2	2	2	2	2
Icr_9866	7	1.83	78.35	4	0	2	2	2	2	0	2	0	2	2	2	2	0	0	2	0	0	2	2	2	0	2	2	0	0	0	2	2	0	0	2	2	0	2	2	0	0	2	2	2	2	2	2	2	2
Icr_11045	7	0.21	78.56	2	0	2	2	2	2	0	2	0	2	2	2	2	0	0	2	0	0	2	2	2	0	2	2	0	0	0	2	2	0	0	2	2	0	2	2	0	0	2	2	2	2	2	2	2	2
Icr_1123	7	0	78.56	2	0	2	2	2	2	0	2	0	2	2	2	2	0	0	2	0	0	2	2	2	0	2	2	0	0	0	2	2	0	0	2	2	0	2	2	0	0	2	2	2	2	2	2	2	2
Icr_3356	7	0	78.56	2	0	2	2	2	2	0	2	0	2	2	2	2	0	0	2	0	0	2	2	2	0	2	2	0	0	0	2	2	0	0	2	2	0	2	2	0	0	2	2	2	2	2	2	2	2
Icr_8552	7	1.12	79.68	2	0	2	2	2	2	0	2	0	2	2	2	2	0	0	2	0	0	2	2	2	0	2	2	0	0	0	2	2	0	0	2	2	0	2	2	0	0	2	2	2	2	2	2	2	2
Icr_12996	7	0	79.68	1	0	2	2	2	2	0	2	0	2	2	2	2	0	0	2	0	0	2	2	2	0	2	2	0	0	0	2	2	0	0	2	2	0	2	2	0	0	2	2	2	2	2	2	2	2
Icr_18084	7	0	79.68	3	0	2	2	2	2	2	2	0	2	2	2	2	0	0	2	0	0	2	2	2	2	2	2	0	0	0	2	2	0	2	2	2	0	2	2	0	0	2	2	2	2	2	2	2	2
Icr_873	7	0	79.68	1	0	2	2	2	2	2	2	0	2	2	2	2	0	0	2	0	0	2	2	2	0	2	2	0	0	0	2	2	0	0	2	2	0	2	2	0	0	0	2	2	2	0	2	2	2
Icr_927	7	0	79.68	3	0	2	2	2	2	2	2	0	2	2	2	2	0	0	2	0	0	2	2	2	0	2	2	2	0	0	2	2	0	0	2	2	0	2	2	0	0	0	2	2	2	0	2	2	2
Icr_9802	7	1.01	80.69	1	0	2	2	2	2	2	2	0	2	2	2	2	0	0	2	0	0	2	2	2	0	2	2	2	0	0	2	2	0	0	2	2	0	2	2	0	0	2	2	2	2	2	2	2	2
Icr_8884	7	0	80.69	1	0	2	2	2	2	2	2	0	2	2	2	2	0	0	2	0	0	2	2	2	0	2	2	2	0	0	2	2	0	0	2	2	0	2	2	0	0	2	2	2	2	2	2	2	2
Icr_12339	7	0	80.69	2	0	2	2	2	2	2	2	0	2	2	2	2	0	0	2	0	0	2	2	2	0	2	2	2	0	0	2	2	0	0	2	2	0	2	2	0	0	2	2	2	2	2	2	2	2
Icr_15344	7	0	80.69	1	0	2	2	2	2	2	2	0	2	2	2	2	0	0	2	0	0	2	2	2	0	2	2	2	0	0	2	2	0	0	2	2	0	2	2	0	0	2	2	2	2	2	2	2	2
Icr_4503	7	0	80.69	2	0	2	2	2	2	2	2	0	2	2	2	2	0	0	2	0	0	2	2	2	0	2	2	2	0	0	2	2	0	0	2	0	0	2	2	0	0	2	2	2	2	2	2	2	2
Icr_79	7	0	80.69	1	0	2	2	2	2	2	2	0	2	2	2	2	0	0	2	0	0	2	2	2	0	2	2	2	0	0	2	2	0	0	2	0	0	2	2	0	0	2	2	2	2	2	2	2	2
Icr_10292	7	0	80.69	2	0	2	2	2	2	2	2	0	2	2	2	2	0	0	2	0	0	2	2	2	0	2	2	2	0	0	2	2	0	0	2	0	0	2	2	0	0	2	2	2	2	2	2	2	2
Icr_6298	7	0	80.69	2	0	2	2	2	2	2	2	0	2	2	2	2	0	0	2	0	0	2	2	2	0	2	2	2	0	0	2	2	0	0	2	0	0	2	2	0	0	2	2	2	2	2	2	2	2
Icr_1739	7	3.02	83.71	3	0	2	2	2	2	0	2	0	2	2	2	2	0	0	2	2	2	2	2	2	0	2	2	0	0	0	2	2	0	0	2	2	0	2	0	0	0	2	2	2	2	2	2	2	2
Icr_4168	7	0.58	84.29	1	0	2	2	2	2	0	0	0	2	2	2	2	0	0	2	2	2	2	2	2	0	2	2	0	0	0	2	2	0	0	2	2	0	2	0	0	0	2	2	2	2	2	2	2	2
Icr_14916	7	0.58	84.87	2	0	2	2	2	2	0	0	0	2	2	2	2	0	0	2	2	2	2	2	2	0	2	2	2	0	0	2	2	0	0	2	2	0	2	0	0	0	2	2	2	2	2	2	2	2
Icr_3716	7	1.82	86.69	3	0	2	2	2	2	0	0	0	2	2	2	2	0	0	2	2	2	2	2	2	0	2	2	2	0	0	2	2	0	0	2	2	0	2	0	0	0	2	2	2	2	2	2	2	2
Icr_6304	7	2.68	89.37	4	0	2	2	2	2	0	2	0	2	2	2	2	0	0	2	0	0	2	2	2	0	2	2	2	0	0	2	2	0	0	2	2	0	2	2	0	0	2	2	2	2	2	2	2	2
Icr_8276	7	0	89.37	1	0	2	2	2	2	0	2	0	2	2	2	2	0	0	2	0	0	2	2	2	0	2	2	2	0	0	2	2	0	0	2	2	0	2	2	0	0	2	2	2	2	2	2	2	2
Icr_13783	7	0	89.37	3	0	2	2	2	2	0	2	0	2	2	2	2	0	0	2	0	0	2	2	2	0	2	2	2	0	0	2	2	0	0	2	2	0	2	2	0	0	2	2	2	2	2	2	2	2
Icr_19768	7	0.98	90.35	1	0	2	2	2	2	0	2	0	2	2	2	2	0	0	2	0	0	2	2	2	0	2	2	2	0	0	2	2	0	0	2	2	0	2	0	0	0	2	2	2	2	2	2	2	2
Icr_5995	7	0	90.35	2	0	2	2	2	2	0	2	0	2	2	2	2	0	0	2	0	0	2	2	2	0	2	2	2	0	0	2	2	0	0	2	2	0	2	0	0	0	2	2	2	2	2	2	2	2
Icr_18109	7	0.3	90.65	1	0	2	2	2	2	0	2	0	2	2	2	2	0	0	2	0	0	2	2	2	0	2	2	0	0	0	2	2	0	0	2	2	0	2	0	0	0	2	2	2	2	2	2	2	2
Icr_20551	7	0	90.65	1	0	2	2	2	2	0	2	0	2	2	2	2	0	0	2	0	0	2	2	2	0	2	2	0	0	0	2	2	0	0	2	2	0	2	0	0	0	2	2	2	2	2	2	2	2
Icr_1307	7	0	90.65	1	0	2	2	2	2	0	2	0	2	2	2	2	0	0	2	0	0	2	2	2	0	2	2	0	0	0	2	2	0	0	2	2	0	2	0	0	0	2	2	2	2	2	2	2	2
Icr_20332	7	0	90.65	1	0	2	2	2	2	0	2	0	2	2	2	2	0	0	2	0	0	2	2	2	0	2	2	0	0	0	2	2	0	0	2	2	0	2	0	0	0	2	2	2	2	2	2	2	2
Icr_6707	7	0	90.65	1	0	2	2	2	2	0	2	0	2	2	2	2	0	0	2	0	0	2	2	2	0	2	2	0	0	0	2	2	0	0	2	2	0	2	0	0	0	2	2	2	2	2	2	2	2
Icr_982	7	0	90.65	1	0	2	2	2	2	0	2	0	2	2	2	2	0	0	2	0	0	2	2	2	0	2	2	0	0	0	2	2	0	0	2	2	0	2	0	0	0	2	2	2	2	2	2	2	2
Icr_11842	7	0	90.65	1	0	2	2	2	2	0	2	0	2	2	2	2	0	0	2	0	0	2	2	2	0	2	2	0	0	0	2	2	0	0	2	2	0	2	0	0	0	2	2	2	2	2	2	2	2
Icr_21121	7	0	90.65	1	0	2	2	2	2	0	2	0	2	2	2	2	0	0	2	0	0	2	2	2	0	2	2	0	0	0	2	2	0	0	2	2	0	2	0	0	0	2	2	2	2	2	2	2	2
Icr_20584	7	0	90.65	1	0	2	2	2	2	0	2	0	2	2	2	2	0	0	2	0	0	2	2	2	0	2	2	0	0	0	2	2	0	0	2	2	0	2	0	0	0	2	2	2	2	2	2	2	2
Icr_18318	7	0	90.65	1	0	2	2	2	2	0	2	0	2	2	2	2	0	0	2	0	0	2	2	2	0	2	2	0	0	0	2	2	0	0	2	2	0	2	0	0	0	2	2	2	2	2	2	2	2
Icr_15146	7	0	90.65	1	0	2	2	2	2	0	2	0	2	2	2	2	0	0	2	0	0	2	2	2	0	2	2	0	0	0	2	2	0	0	2	2	0	2	0	0	0	2	2	2	2	2	2	2	2
Icr_21247	7	0	90.65	2	0	2	2	2	2	0	2	0	2	2	2	2	0	0	2	0	0	2	2	2	0	2	2	0	0	0	2	2	0	0	2	2	0	2	0	0	0	2	2	2	2	2	2	2	2
Icr_12693	7	6.29	96.94	1	0	2	2	2	2	0	2	0	2	2	2	2	0	0	2	0	0	2	2	2	0	2	2	0	0	0	2	2	0	0	0	2	0	2	0	0	0	2	2	2	2	2	2	2	2
Icr_21337	7	1.43	98.37	3	0	2	2	2	2	0	2	0	2	2	2	2	0	0	2	0	0	2	2	2	0	2	2	0	0	0	2	2	0	0	2	2	0	2	0	0	0	2	2	2	2	2	2	2	2
Icr_7639	7	0	98.37	1	0	2	2	2	2	0	2	0	2	2	2	2	0	0	2	0	0	2	2	2	0	2	2	0	0	0	2	2	0	0	2	2	0	2	0	0	0	2	2	2	2	2	2	2	2
Icr_17770	7	0	98.37	1	0	2	2	2	2	0	2	0	2	2	2	2	0	0	2	0	0	2	2	2	0	2	2	0	0	0	2	2	0	0	2	2	0	2	0	0	0	2	2	2	2	2	2	2	2
Icr_17349	7	0	98.37	1	0	2	2	2	2	0	2	0	2	2	2	2	0	0	2	0	0	2	2	2	0	2	2	0	0	0	2	2	0	0	2	2	0	2	0	0	0	2	2	2	2	2	2	2	2
Icr_16331	7	0	98.37	1	0	2	2	2	2	0	2	0	2	2	2	2	0	0	2	0	0	2	2	2	0	2	2	0	0	0	2	2	0	0	2	2	0	2	0	0	0	2	2	2	2	2	2	2	2
Icr_4450	7	0.55	98.92	2	0	2	2	2	2	0	2	0	2	2	2	2	0	0	2	0	0	2	2	2	0	2	2	0	0	0	2	2	0	0	2	2	0	2	2	0	0	2	2	2	2	2	2	2	2
Icr_20365	7	0	98.92	1	0	2	2	2	2	0	2	0	2	2	2	2	0	0	2	0	0	2	2	2	0	2	2	0	0	0	2	2	0	0	2	2	0	2	2	0	0	2	2	2	2	2	2	2	2
Icr_17210	7	0	98.92	2	0	2	2	2	2	0	2	0	2	2	2	2	0	0	2	0	0	2	2	2	0	2	2	0	0	0	2	2	0	0	2	2	0	2	2	0	0	2	2	2	2	2	2	2	2
Icr_8543	7	2.78	101.7	2	0	2	2	2	2	0	2	0	2	2	2	2	0	0	2	0	2	2	2	2	0	2	2	0	0	0	2	2	0	0	2	2	0	2	2	0	0	2	2	2	2	2	2	2	2
Icr_13040	8	0	0	1	0	2	2	2	0	2	2	2	2	2	0	0	0	2	2	2	2	0	2	2	0	2	2	2	2	2	2	2	0	0	2	2	0	0	0	0	0	2	0	2	0	2	2	0	2
Icr_16833	8	0.76	0.76	1	0	2	2	2	0	2	2	2	2	2	0	0	0	2	2	2	2	0	2	2	0	2	2	2	2	2	2	2	0	0	2	2	0	0	0	0	0	2	0	2	0	2	2	0	2
Icr_9466	8	5.02	5.78	2	0	2	2	2	0	2	2	2	2	2	0	0	0	2	2	2	2	0	2	2	0	2	2	0	2	2	0	0	2	0	2	2	0	2	0	0	0	2	0	2	0	2	2	0	2
Icr_15587	8	4.54	10.32	2	0	2	2	2	0	2	0	2	2	2	0	2	0	2	2	2	2	2	2	2	0	2	2	0	2	2	0	0	2	0	2	2	0	2	0	2	0	2	0	2	0	2	2	0	2
Icr_20059	8	0.94	11.26	1	0	2	2	2	0	2	0	2	2	2	0	2	0	2	2	2	2	2	2	2	0	2	2	0	2	2	0	0	2	0	2	2	0	2	0	2	0	2	0	2	0	2	2	0	2
Icr_7372	8	2.13	13.39	2	0	2	2	2	0	2	0	2	2	2	0	0	0	2	2	2	2	2	2	2	0	2	2	0	2	2	0	0	2	0	2	2	0	2	0	2	0	2	0	2	0	2	2	0	2
Icr_2614	8	4.89	18.28	1	0	2	2	2	0	2	2	2	2	2	0	0	0	2	2	2	2	2	2	2	0	2	2	0	2	2	0	0	0	0	0	2	0	2	0	2	0	2	0	2	0	2	2	0	2
Icr_5961	8	1.46	19.74	1	0	2	2	2	0	2	2	2	2	2	0	0	0	2	2	2	2	2	2	2	0	2	2	0	2	2	0	0	0	0	0	2	0	2	0	2	2	2	0	2	2	2	2	0	2
Icr_21505	8	0.81	20.55	1	0	2	2	2	0	2	2	2	2	2	0	0	0	2	2	2	2	2	2	2	0	2	2	0	2	2	0	0	0	0	0	2	2	2	0	2	2	2	0	2	2	2	2	2	2
Icr_16464	8	0.47	21.02	2	0	2	2	2	0	2	2	2	2	2	0	0	0	2	2	2	2	2	2	2	0	2	2	0	2	2	0	0	0	0	0	2	2	2	0	2	2	2	0	2	2	2	2	2	2
Icr_8321	8	5.28	26.3	2	0	2	2	2	0	2	2	2	2	2	0	2	0	2	2	2	2	2	2	2	0	2	2	0	2	2	0	0	0	0	0	2	2	2	0	0	2	2	0	0	2	2	2	2	0
Icr_9549	8	1.22	27.52	1	0	2	2	2	0	2	2	2	2	2	0	2	0	2	2	2	2	2	2	2	0	2	2	0	2	2	0	0	0	0	0	2	2	2	0	0	2	2	0	0	2	2	2	2	0
Icr_6269	8	0	27.52	1	0	2	2	2	0	2	2	2	2	2	0	2	0	2	2	2	2	2	2	2	0	2	2	0	2	2	0	0	0	0	0	2	2	2	0	0	2	2	0	0	2	2	2	2	0
Icr_7914	8	3.02	30.54	1	0	2	2	2	0	2	0	2	2	2	0	2	0	2	2	2	2	2	2	2	0	2	0	0	2	2	0	0	0	0	0	2	2	2	0	2	2	2	0	0	2	2	2	2	0
Icr_20995	8	2.38	32.92	1	0	2	2	2	0	2	0	2	2	2	0	2	0	2	2	2	2	2	2	2	0	2	0	0	2	2	0	0	0	0	0	2	2	2	0	2	2	2	0	0	2	2	2	2	0
Icr_9659	8	0	32.92	1	0	2	2	2	0	2	0	2	2	2	0	2	0	2	2	2	2	2	2	2	0	2	0	0	2	2	0	0	0	0	0	2	2	2	0	2	2	2	0	0	2	2	2	2	0
Icr_7189	8	0	32.92	1	0	2	2	2	0	2	0	2	2	2	0	2	0	2	2	2	2	2	2	2	0	2	0	0	2	2	0	0	0	0	0	2	2	2	0	2	2	2	0	0	2	2	2	2	0
Icr_21027	8	0	32.92	1	0	2	2	2	0	2	0	2	2	2	0	2	0	2	2	2	2	2	2	2	0	2	0	0	2	2	0	0	0	0	0	2	2	2	0	2	2	2	0	0	2	2	2	2	0
Icr_15870	8	0	32.92	2	0	2	2	2	0	2	0	2	2	2	0	2	0	2	2	2	2	2	2	2	0	2	0	0	2	2	0	0	0	0	0	2	2	2	0	2	2	2	0	0	2	2	2	2	0
Icr_12522	8	0	32.92	1	0	2	2	2	0	2	0	2	2	2	0	2	0	2	2	2	2	2	2	2	0	2	0	0	2	2	0	0	0	0	0	2	2	2	0	2	2	2	0	0	2	2	2	2	0
Icr_4432	8	0	32.92	1	0	2	2	2	0	2	0	2	2	2	0	2	0	2	2	2	2	2	2	2	0	2	0	0	2	2	0	0	0	0	0	2	2	2	0	2	2	2	0	0	2	2	2	2	0
Icr_6798	8	0	32.92	1	0	2	2	2	0	2	0	2	2	2	0	2	0	2	2	2	2	2	2	2	0	2	0	0	2	2	0	0	0	0	0	2	2	2	0	2	2	2	0	0	2	2	2	2	0
Icr_11765	8	0	32.92	1	0	2	2	2	0	2	0	2	2	2	0	2	0	2	2	2	2	2	2	2	0	2	0	0	2	2	0	0	0	0	0	2	2	2	0	2	2	2	0	0	2	2	2	2	0
Icr_987	8	2.08	35	2	0	2	2	2	0	2	0	2	2	2	0	2	0	2	2	2	2	2	2	2	0	2	0	0	2	2	0	0	0	0	0	2	2	2	0	2	2	2	0	0	2	2	2	2	0
Icr_10409	8	1.83	36.83	1	0	2	2	2	0	2	0	2	2	2	0	2	0	2	2	2	2	2	2	2	0	2	0	0	2	2	0	0	0	0	0	2	2	2	0	2	2	2	0	0	2	2	2	2	0
Icr_2958	8	2.47	39.3	1	0	2	2	2	0	2	0	2	2	2	0	2	0	2	2	2	2	2	2	2	0	2	2	2	2	2	0	0	0	0	0	2	2	2	0	2	2	2	0	0	2	2	2	2	0
Icr_12909	8	0.64	39.94	1	0	2	2	2	0	2	0	2	2	2	0	2	0	2	2	2	2	2	2	2	0	2	2	0	2	2	0	0	0	0	0	2	2	2	0	2	2	2	0	0	2	2	2	2	0
Icr_2393	8	0	39.94	1	0	2	2	2	0	2	0	2	2	2	0	2	0	2	2	2	2	2	2	2	0	2	2	0	2	2	0	0	0	0	0	2	2	2	0	2	2	2	0	0	2	2	2	2	0
Icr_7525	8	0	39.94	1	0	2	2	2	0	2	0	2	2	2	0	2	0	2	2	2	2	2	2	2	0	2	2	0	2	2	0	0	0	0	0	2	2	2	0	2	2	2	0	0	2	2	2	2	0
Icr_932	8	0	39.94	3	0	2	2	2	0	2	0	2	2	2	0	2	0	2	2	2	2	2	2	2	0	2	2	0	2	2	0	0	0	0	0	2	2	2	0	2	2	2	0	0	2	2	2	2	0
Icr_18169	8	0	39.94	2	0	2	2	2	0	2	0	2	2	2	0	2	0	2	2	2	2	2	2	2	0	2	2	0	2	2	0	0	0	0	0	2	2	2	0	2	2	2	0	0	2	2	2	2	0
Icr_15674	8	0	39.94	2	0	2	2	2	0	2	0	2	2	2	0	2	0	2	2	2	2	2	2	2	0	2	2	0	2	2	0	0	0	0	0	2	2	2	0	2	2	2	0	0	2	2	2	2	0
Icr_19416	8	0	39.94	2	0	2	2	2	0	2	0	2	2	2	0	2	0	2	2	2	2	2	2	2	0	2	2	0	2	2	0	0	0	0	0	2	2	2	0	2	2	2	0	0	2	2	2	2	0
Icr_21177	8	0	39.94	2	0	2	2	2	0	2	0	2	2	2	0	2	0	2	2	2	2	2	2	2	0	2	2	0	2	2	0	0	0	0	0	2	2	2	0	2	2	2	0	0	2	2	2	2	0
Icr_14968	8	0	39.94	2	0	2	2	2	0	2	0	2	2	2	0	2	0	2	2	2	2	2	2	2	0	2	2	0	2	2	0	0	0	0	0	2	2	2	0	2	2	2	0	0	2	2	2	2	0
Icr_219	8	0	39.94	2	0	2	2	2	0	2	0	2	2	2	0	2	0	2	2	2	2	2	2	2	0	2	2	0	2	2	0	0	0	0	0	2	2	2	0	2	2	2	0	0	2	2	2	2	0
Icr_14375	8	0	39.94	2	0	2	2	2	0	2	0	2	2	2	0	2	0	2	2	2	2	2	2	2	0	2	2	0	2	2	0	0	0	0	0	2	2	2	0	2	2	2	0	0	2	2	2	2	0
Icr_12799	8	0	39.94	2	0	2	2	2	0	2	0	2	2	2	0	2	0	2	2	2	2	2	2	2	0	2	2	0	2	2	0	0	0	0	0	2	2	2	0	2	2	2	0	0	2	2	2	2	0
Icr_9824	8	0.32	40.26	2	0	2	0	0	0	2	2	0	0	2	0	0	2	0	0	0	0	0	0	2	2	0	2	2	0	0	0	0	0	0	0	0	0	0	2	2	2	0	0	2	0	2	0	0	0
Icr_14503	8	0	40.26	1	0	2	0	0	0	2	2	0	0	2	0	0	2	0	0	0	0	0	0	2	2	0	2	2	0	0	0	0	0	0	0	0	0	0	2	2	2	0	0	2	0	2	0	0	0
Icr_20649	8	0	40.26	2	0	2	0	0	0	2	2	0	0	2	0	0	2	0	0	0	0	0	0	2	2	0	2	2	0	0	0	0	0	0	0	0	0	0	2	2	2	0	0	2	0	2	0	0	0
Icr_19239	8	0	40.26	1	0	2	0	0	0	2	2	0	0	2	0	0	2	0	0	0	0	0	0	2	2	0	2	0	0	0	0	0	0	0	0	0	0	0	0	2	2	0	0	2	0	2	0	0	0
Icr_14648	8	0	40.26	1	0	2	0	0	0	2	2	0	0	2	0	0	2	0	0	0	0	0	0	2	2	0	2	0	0	0	0	0	0	0	0	0	0	0	0	2	2	0	0	2	0	2	0	0	0
Icr_14376	8	0	40.26	1	0	2	0	0	0	2	2	0	0	2	0	0	2	0	0	0	0	0	0	2	2	0	2	0	0	0	0	0	0	0	0	0	0	0	0	2	2	0	0	2	0	2	0	0	0
Icr_20929	8	0	40.26	1	0	2	0	0	0	2	2	0	0	2	0	0	2	0	0	0	0	0	0	2	2	0	2	0	0	0	0	0	0	0	0	0	0	0	0	2	2	0	0	2	0	2	0	0	0
Icr_3759	8	0	40.26	1	0	2	0	0	0	2	2	0	0	2	0	0	2	0	0	0	0	0	0	2	2	0	2	0	0	0	0	0	2	0	0	0	0	0	0	2	2	0	0	2	0	2	2	2	0
Icr_6960	8	0	40.26	1	0	2	0	0	0	0	0	0	0	0	0	0	0	0	0	0	0	0	0	0	0	0	0	2	0	0	0	0	0	0	0	0	0	0	0	0	2	0	0	2	0	0	0	0	0
Icr_16437	8	0	40.26	1	0	2	0	0	0	0	0	0	0	0	0	0	0	0	0	0	0	0	0	0	0	0	0	2	0	0	0	0	0	0	0	0	0	0	0	0	2	0	0	2	0	0	0	0	0
Icr_19876	8	0	40.26	1	0	2	0	0	0	0	0	0	0	0	0	0	0	0	0	0	0	0	0	0	0	0	0	2	0	0	0	0	0	0	0	0	0	0	0	0	2	0	0	2	0	0	0	0	0
Icr_9229	8	0	40.26	1	0	2	0	0	0	0	0	0	0	0	0	0	0	0	0	0	0	0	0	0	0	0	0	2	0	0	0	0	0	0	0	0	0	0	0	0	2	0	0	2	0	0	0	0	0
Icr_9063	8	0	40.26	1	0	2	0	0	0	0	0	0	0	0	0	0	0	0	0	0	0	0	0	0	0	0	0	2	0	0	0	0	0	0	0	0	0	0	0	0	2	0	0	2	0	0	0	0	0
Icr_16446	8	0	40.26	1	0	2	0	0	0	0	0	0	0	0	0	0	0	0	0	0	0	0	0	0	0	0	0	2	0	0	0	0	0	0	0	0	0	0	0	0	2	0	0	2	0	0	0	0	0
Icr_13674	8	0	40.26	1	0	2	0	0	0	0	0	0	0	0	0	0	0	0	0	0	0	0	0	0	0	0	0	2	0	0	0	0	0	0	0	0	0	0	0	0	2	0	0	2	0	0	0	0	0
Icr_9714	8	0	40.26	1	0	2	0	0	0	0	0	0	0	0	0	0	0	0	0	0	0	0	0	0	0	0	0	2	0	0	0	0	0	0	0	0	0	0	0	0	2	0	0	2	0	0	0	0	0
Icr_12126	8	0	40.26	1	0	2	0	0	0	0	0	0	0	0	0	0	0	0	0	0	0	0	0	0	0	0	0	2	0	0	0	0	0	0	0	0	0	0	0	0	2	0	0	2	0	0	0	0	0
Icr_12404	8	0	40.26	1	0	2	0	0	0	0	0	0	0	0	0	0	0	0	0	0	0	0	0	0	0	0	0	2	0	0	0	0	0	0	0	0	0	0	0	0	2	0	0	2	0	0	0	0	0
Icr_11738	8	0	40.26	1	0	2	0	0	0	0	0	0	0	0	0	0	0	0	0	0	0	0	0	0	0	0	0	2	0	0	0	0	0	0	0	0	0	0	0	0	2	0	0	2	0	0	0	0	0
Icr_20652	8	0	40.26	1	0	2	0	0	0	0	0	0	0	0	0	0	0	0	0	0	0	0	0	0	0	0	0	2	0	0	0	0	0	0	0	0	0	0	0	0	2	0	0	2	0	0	0	0	0
Icr_7176	8	0	40.26	1	0	2	0	0	0	0	0	0	0	0	0	0	0	0	0	0	0	0	0	0	0	0	0	2	0	0	0	0	0	0	0	0	0	0	0	0	2	0	0	2	0	0	0	0	0
Icr_3958	8	0	40.26	1	0	2	0	0	0	0	0	0	0	0	0	0	0	0	0	0	0	0	0	0	0	0	0	2	0	0	0	0	0	0	0	0	0	0	0	0	2	0	0	2	0	0	0	0	0
Icr_2173	8	0	40.26	1	0	2	0	0	0	0	0	0	0	0	0	0	0	0	0	0	0	0	0	0	0	0	0	2	0	0	0	0	0	0	0	0	0	0	0	0	2	0	0	2	0	0	0	0	0
Icr_13847	8	0	40.26	1	0	2	0	0	0	0	0	0	0	0	0	0	0	0	0	0	0	0	0	0	0	0	0	2	0	0	0	0	0	0	0	0	0	0	0	0	2	0	0	2	0	0	0	0	0
Icr_7310	8	0	40.26	1	0	2	0	0	0	0	0	0	0	0	0	0	0	0	0	0	0	0	0	0	0	0	0	2	0	0	0	0	0	0	0	0	0	0	0	0	2	0	0	2	0	0	0	0	0
Icr_12830	8	0	40.26	1	0	2	0	0	0	0	0	0	0	0	0	0	0	0	0	0	0	0	0	0	0	0	0	2	0	0	0	0	0	0	0	0	0	0	0	0	2	0	0	2	0	0	0	0	0
Icr_4847	8	0	40.26	1	0	2	0	0	0	0	0	0	0	0	0	0	0	0	0	0	0	0	0	0	0	0	0	2	0	0	0	0	0	0	0	0	0	0	0	0	2	0	0	2	0	0	0	0	0
Icr_17845	8	0	40.26	1	0	2	0	0	0	0	0	0	0	0	0	0	0	0	0	0	0	0	0	0	0	0	0	2	0	0	0	0	0	0	0	0	0	0	0	0	2	0	0	2	0	0	0	0	0
Icr_4968	8	0	40.26	1	0	2	0	0	0	0	0	0	0	0	0	0	0	0	0	0	0	0	0	0	0	0	0	2	0	0	0	0	0	0	0	0	0	0	0	0	2	0	0	2	0	0	0	0	0
Icr_3554	8	0	40.26	1	0	2	0	0	0	0	0	0	0	0	0	0	0	0	0	0	0	0	0	0	0	0	0	2	0	0	0	0	0	0	0	0	0	0	0	0	2	0	0	2	0	0	0	0	0
Icr_14509	8	0	40.26	1	0	2	0	0	0	0	0	0	0	0	0	0	0	0	0	0	0	0	0	0	0	0	0	2	0	0	0	0	0	0	0	0	0	0	0	0	2	0	0	2	0	0	0	0	0
Icr_18723	8	0	40.26	1	0	2	0	0	0	0	0	0	0	0	0	0	0	0	0	0	0	0	0	0	0	0	0	2	0	0	0	0	0	0	0	0	0	0	0	0	2	0	0	2	0	0	0	0	0
Icr_13488	8	0	40.26	1	0	2	0	0	0	0	0	0	0	0	0	0	0	0	0	0	0	0	0	0	0	0	0	2	0	0	0	0	0	0	0	0	0	0	0	0	2	0	0	2	0	0	0	0	0
Icr_14182	8	0	40.26	2	0	2	0	0	0	0	0	0	0	0	0	0	0	0	0	0	0	0	0	0	0	0	0	2	0	0	0	0	0	0	0	0	0	0	0	0	2	0	0	2	0	0	0	0	0
Icr_11354	8	0	40.26	2	0	2	0	0	0	0	0	0	0	0	0	0	0	0	0	0	0	0	0	0	0	0	0	2	0	0	0	0	0	0	0	0	0	0	2	0	2	0	0	2	0	0	0	0	0
Icr_5476	8	0	40.26	2	0	2	0	0	0	0	0	0	0	0	0	0	0	0	0	0	0	0	0	0	0	0	0	2	0	0	0	0	0	0	0	0	0	0	2	0	2	0	0	2	0	0	0	0	0
Icr_6391	8	0	40.26	2	0	2	0	0	0	0	0	0	0	0	0	0	0	0	0	0	0	0	0	0	0	0	0	2	0	0	0	0	0	0	0	0	0	0	2	0	2	0	0	2	0	0	0	0	0
Icr_1576	8	0	40.26	2	0	2	0	0	0	0	0	0	0	0	0	0	0	0	0	0	0	0	0	0	0	0	0	2	0	0	0	0	0	0	0	0	0	0	2	0	2	0	0	2	0	0	0	0	0
Icr_10024	8	0	40.26	2	0	2	0	0	0	0	0	0	0	0	0	0	0	0	0	0	0	0	0	0	0	0	0	2	0	0	0	0	0	0	0	0	0	0	2	0	2	0	0	2	0	0	0	0	0
Icr_7052	8	0	40.26	2	0	2	0	0	0	0	0	0	0	0	0	0	0	0	0	0	0	0	0	0	0	0	0	2	0	0	0	0	0	0	0	0	0	0	2	0	2	0	0	2	0	0	0	0	0
Icr_15171	8	0	40.26	2	0	2	0	0	0	0	0	0	0	0	0	0	0	0	0	0	0	0	0	0	0	0	0	0	0	0	0	0	0	0	0	0	0	0	0	0	2	0	0	2	0	0	0	0	0
Icr_3514	8	0	40.26	2	0	2	0	0	0	0	0	0	0	0	0	0	0	0	0	0	0	0	0	0	0	0	0	0	0	0	0	0	0	0	0	0	0	0	0	0	2	0	0	2	0	0	0	0	0
Icr_16357	8	0	40.26	2	0	2	0	0	0	0	0	0	0	0	0	0	0	0	0	0	0	0	0	0	0	0	0	0	0	0	0	0	0	0	0	0	0	0	0	0	2	0	0	2	0	0	0	0	0
Icr_9359	8	0	40.26	2	0	2	0	0	0	0	0	0	0	0	0	0	0	0	0	0	0	0	0	0	0	0	0	0	0	0	0	0	0	0	0	0	0	0	0	0	2	0	0	2	0	0	0	0	0
Icr_13676	8	0	40.26	2	0	2	0	0	0	0	0	0	0	0	0	0	0	0	0	0	0	0	0	0	0	0	0	0	0	0	0	0	0	0	0	0	0	0	0	0	2	0	0	2	0	0	0	0	0
Icr_20587	8	0	40.26	2	0	2	0	0	0	0	0	0	0	0	0	0	0	0	0	0	0	0	0	0	0	0	0	0	0	0	0	0	0	0	0	0	0	0	0	0	2	0	0	2	0	0	0	0	0
Icr_11672	8	0	40.26	2	0	2	0	2	0	2	0	0	2	0	0	0	0	2	0	2	2	0	0	2	0	2	0	0	0	2	0	0	0	0	0	2	2	2	0	2	2	0	0	2	0	0	2	0	0
Icr_4683	8	0	40.26	2	0	2	0	2	0	2	0	0	0	0	0	0	0	0	0	0	2	0	0	0	0	0	0	0	0	0	0	0	0	0	0	2	0	0	2	0	0	0	0	0	0	0	0	0	0
Icr_20034	8	0	40.26	2	0	2	2	2	0	2	0	2	2	0	0	2	0	2	2	2	2	2	2	2	0	2	0	0	2	2	0	0	0	0	0	2	2	2	0	2	2	2	0	2	0	2	2	0	0
Icr_7191	8	0	40.26	2	0	2	0	0	0	0	0	0	2	0	0	0	0	0	0	0	0	0	0	0	0	0	0	0	0	0	0	0	0	0	0	2	0	0	0	0	0	0	0	0	0	0	0	0	0
Icr_9217	8	0	40.26	2	0	2	0	0	2	0	0	0	2	0	2	0	2	0	0	0	0	0	0	0	2	0	2	2	0	0	0	0	0	2	2	2	0	0	2	0	0	0	0	0	0	0	0	2	2
Icr_10617	8	0	40.26	2	0	2	0	0	0	0	0	0	0	0	0	0	0	0	0	0	0	0	0	0	0	0	0	2	0	0	0	0	0	0	0	2	0	0	2	0	0	0	0	0	0	0	0	0	0
Icr_9868	8	0	40.26	2	0	2	0	2	0	2	0	0	0	0	0	0	0	2	2	2	2	0	2	2	0	2	0	0	2	2	0	0	0	0	0	2	2	0	0	0	2	0	0	0	0	2	2	0	0
Icr_16844	8	0	40.26	2	0	2	0	0	0	0	0	0	0	0	0	0	0	0	2	2	0	0	0	0	0	0	0	0	0	0	0	0	0	0	0	2	0	0	0	0	0	0	0	0	0	0	0	0	0
Icr_4382	8	0	40.26	2	0	2	0	0	2	0	2	0	2	0	2	0	2	0	2	2	0	0	0	0	0	0	2	2	0	0	2	0	2	0	2	2	0	0	2	0	0	0	2	0	2	0	0	0	2
Icr_10223	8	0	40.26	2	0	2	0	0	0	0	2	0	2	0	0	0	0	0	2	2	0	0	0	0	0	0	0	0	0	0	0	0	2	0	2	2	0	0	2	0	0	0	0	0	2	0	0	0	2
Icr_14224	8	0	40.26	2	0	2	2	0	0	2	2	0	2	0	0	0	0	0	2	2	0	0	0	0	0	0	0	0	2	2	0	0	2	0	2	2	0	0	2	2	2	2	0	0	2	0	2	0	2
Icr_12464	8	0.94	41.2	2	0	2	2	2	0	2	2	2	2	0	0	0	0	0	2	2	2	2	0	2	0	2	0	2	2	2	0	0	0	0	2	2	0	2	2	2	2	2	0	2	0	2	2	0	0
Icr_21285	8	2.11	43.31	1	0	2	2	2	0	2	0	2	2	0	0	2	0	0	2	2	2	2	2	2	0	2	0	0	2	2	0	0	0	0	0	2	2	2	0	2	2	2	0	2	0	2	2	0	0
Icr_18724	8	0.93	44.24	1	0	2	2	2	0	2	0	2	2	0	0	2	0	0	2	2	2	2	2	2	0	2	0	0	2	2	0	0	0	0	0	2	2	2	0	2	2	2	0	2	0	2	2	0	2
Icr_8806	8	0.39	44.63	1	0	2	2	2	0	2	0	2	2	0	0	2	0	0	2	2	2	2	2	2	0	2	0	0	2	2	0	0	0	0	0	2	2	2	0	2	2	2	0	2	0	2	2	0	2
Icr_6156	8	0	44.63	1	0	2	2	2	0	2	0	2	2	0	0	2	0	0	2	2	2	2	2	2	0	2	0	0	2	2	0	0	0	0	0	2	2	2	0	2	2	2	0	2	0	2	2	0	2
Icr_14988	8	0	44.63	2	0	2	2	2	0	2	0	2	2	0	0	2	0	0	2	2	2	2	2	2	0	2	0	0	2	2	0	0	0	0	0	2	2	2	0	2	2	2	0	2	0	2	2	0	2
Icr_8210	8	0	44.63	2	0	2	2	2	0	2	0	2	2	0	0	2	0	0	2	2	2	2	2	2	0	2	0	0	2	2	0	0	0	0	0	2	2	2	0	2	2	2	0	2	0	2	2	0	2
Icr_5155	8	0	44.63	2	0	2	2	2	0	2	0	2	2	0	0	2	0	0	2	2	2	2	2	2	0	2	0	0	2	2	0	0	0	0	0	2	2	2	0	2	2	2	0	2	0	2	2	0	2
Icr_1613	8	0	44.63	1	0	2	2	2	0	2	0	2	2	0	0	2	0	0	2	2	2	2	2	2	0	2	0	0	2	2	0	0	0	0	0	2	2	2	0	2	2	2	0	2	0	2	2	0	2
Icr_6546	8	0	44.63	2	0	2	2	2	0	2	0	2	2	0	0	2	0	0	2	2	2	2	2	2	0	2	0	0	2	2	0	0	0	0	0	2	2	2	0	2	2	2	0	2	0	2	2	0	2
Icr_11533	8	0	44.63	1	0	2	2	2	0	2	0	2	2	0	0	2	0	0	2	2	2	2	2	2	0	2	0	0	2	2	0	0	0	0	0	2	2	2	0	2	2	2	0	2	0	2	2	0	2
Icr_15832	8	4.42	49.05	2	0	2	2	2	0	2	0	0	2	0	0	2	0	0	2	2	2	2	2	2	0	2	0	0	2	2	0	0	0	0	0	0	2	0	0	2	2	2	0	2	0	2	2	0	2
Icr_2188	8	0	49.05	2	0	2	2	2	0	2	0	0	2	0	0	2	0	0	2	2	2	2	2	2	0	2	0	0	2	2	0	0	0	0	0	0	2	0	0	2	2	2	0	2	0	2	2	0	2
Icr_4791	8	0	49.05	2	0	2	2	2	0	2	0	0	2	0	0	2	0	0	2	2	2	2	2	2	0	2	0	0	2	2	0	0	0	0	0	0	2	0	0	2	2	2	0	2	0	2	2	0	2
Icr_9323	8	0	49.05	2	0	2	2	2	0	2	0	0	2	0	0	2	0	0	2	2	2	2	2	2	0	2	0	0	2	2	0	0	0	0	0	0	2	0	0	2	2	2	0	2	0	2	2	0	2
Icr_16461	8	3.16	52.21	2	0	2	2	2	0	2	0	2	2	0	0	2	0	0	2	2	2	2	2	2	0	2	0	2	2	2	0	0	0	0	0	0	2	0	0	2	2	2	0	2	0	2	2	0	0
Icr_11685	8	7.54	59.75	1	0	2	0	0	0	2	0	0	2	0	0	2	0	0	0	2	2	2	2	2	0	2	0	2	0	0	0	0	0	0	2	0	2	0	0	0	2	2	0	2	0	2	2	0	2
Icr_126	8	0	59.75	2	0	2	0	0	0	2	0	0	2	0	0	2	0	0	0	2	2	2	2	2	0	2	0	2	0	0	0	0	0	0	2	0	2	0	0	0	2	2	0	2	0	2	2	0	2
Icr_18968	8	1.32	61.07	3	0	2	0	0	0	2	0	0	2	0	0	2	0	0	0	2	2	2	2	2	0	2	0	2	0	0	0	0	0	0	2	0	2	0	0	0	2	2	0	2	0	2	2	0	2
Icr_10391	8	1.42	62.49	3	0	2	0	0	0	2	0	0	2	0	0	2	0	0	0	2	2	2	2	2	0	2	0	2	0	0	0	0	0	0	2	0	2	0	0	0	2	2	0	2	0	2	2	0	2
Icr_7815	8	0.85	63.34	3	0	2	0	0	0	2	0	0	2	0	0	2	0	0	0	2	2	2	2	2	0	2	0	2	0	0	0	0	0	0	2	0	2	0	0	0	2	2	0	2	0	2	2	0	2
Icr_604	8	0.42	63.76	3	0	2	0	0	0	2	0	0	2	0	0	2	0	0	0	2	2	2	2	2	0	2	0	2	0	0	0	0	0	0	2	0	2	0	2	0	2	2	0	2	0	2	2	0	2
Icr_16200	8	0	63.76	1	0	2	0	0	0	2	0	0	2	0	0	2	0	0	0	2	2	2	2	2	0	2	0	2	0	0	0	0	0	0	2	0	2	0	2	0	2	2	0	2	0	2	2	0	2
Icr_20212	8	0.84	64.6	4	0	2	0	0	0	2	0	0	2	0	0	2	0	0	0	2	2	2	2	2	0	2	0	2	0	0	0	0	0	0	2	0	2	0	0	0	2	2	0	2	0	2	2	0	2
Icr_20844	8	29.92	94.52	1	0	0	0	0	0	2	0	2	0	2	0	0	0	0	0	2	2	2	0	2	0	2	0	0	0	0	0	0	2	0	2	0	2	0	0	2	2	2	0	2	2	0	2	0	2
Icr_3410	8	0.83	95.35	1	0	0	0	0	0	2	0	2	0	2	0	0	0	0	0	2	2	2	0	2	0	2	0	0	0	0	0	0	2	0	2	0	2	0	0	2	2	2	0	2	2	0	2	0	2
Icr_7719	8	0	95.35	1	0	0	0	0	0	2	0	2	0	2	0	0	0	0	0	2	2	2	0	2	0	2	0	0	0	0	0	0	2	0	2	0	2	0	0	2	2	2	0	2	2	0	2	0	2
Icr_2278	8	0.42	95.77	1	0	0	0	0	0	2	0	2	0	2	0	0	0	0	0	2	2	2	0	2	0	2	0	0	0	0	0	0	2	0	2	0	2	0	0	2	2	2	0	2	2	0	2	0	2
Icr_5982	8	0	95.77	1	0	0	0	0	0	2	0	2	0	2	0	0	0	0	0	2	2	2	0	2	0	2	0	0	0	0	0	0	2	0	2	0	2	0	0	2	2	2	0	2	2	0	2	0	2
Icr_16280	8	0	95.77	1	0	0	0	0	0	2	0	2	0	2	0	0	0	0	0	2	2	2	0	2	0	2	0	0	0	0	0	0	2	0	2	0	2	0	0	2	2	2	0	2	2	0	2	0	2
Icr_430	8	0.78	96.55	1	0	0	0	0	0	2	0	2	0	2	0	0	0	0	0	2	2	2	0	2	0	2	0	0	0	0	0	0	2	0	2	0	2	0	0	2	2	2	0	2	2	0	2	0	2
Icr_11511	8	27.07	123.62	1	0	2	0	0	0	2	0	0	0	0	0	2	0	0	0	0	0	0	2	2	0	2	2	2	0	0	0	0	2	0	2	0	2	0	2	0	2	2	0	2	2	0	2	0	2
Icr_20769	8	1.36	124.98	2	0	2	0	0	0	2	0	0	0	0	0	2	0	0	0	0	0	0	2	2	0	2	2	2	0	0	0	0	2	0	2	0	2	0	2	0	2	2	0	2	2	0	2	0	2
Icr_12326	8	1.22	126.2	1	0	2	0	0	0	2	0	0	0	0	0	2	0	0	0	0	0	2	2	2	0	2	2	2	0	0	0	0	2	0	2	0	2	0	2	0	2	2	0	2	2	0	2	0	2
Icr_5459	8	0	126.2	1	0	2	0	0	0	2	0	0	0	0	0	2	0	0	0	0	0	2	2	2	0	2	2	2	0	0	0	0	2	0	2	0	2	0	2	0	2	2	0	2	2	0	2	0	2
Icr_6761	8	0	126.2	1	0	2	0	0	0	2	0	0	0	0	0	2	0	0	0	0	0	2	2	2	0	2	2	2	0	0	0	0	2	0	2	0	2	0	2	0	2	2	0	2	2	0	2	0	2
Icr_21917	8	0	126.2	1	0	2	0	0	0	2	0	0	0	0	0	2	0	0	0	0	0	2	2	2	0	2	2	2	0	0	0	0	2	0	2	0	2	0	2	0	2	2	0	2	2	0	2	0	2
Icr_12699	8	0	126.2	1	0	2	0	0	0	2	0	0	0	0	0	2	0	0	0	0	0	2	2	2	0	2	2	2	0	0	0	0	2	0	2	0	2	0	2	0	2	2	0	2	2	0	2	0	2
Icr_15269	8	0	126.2	1	0	2	0	0	0	2	0	0	0	0	0	2	0	0	0	0	0	2	2	2	0	2	2	2	0	0	0	0	2	0	2	0	2	0	2	0	2	2	0	2	2	0	2	0	2
Icr_10359	8	0	126.2	1	0	2	0	0	0	2	0	0	0	0	0	2	0	0	0	0	0	2	2	2	0	2	2	2	0	0	0	0	2	0	2	0	2	0	2	0	2	2	0	2	2	0	2	0	2
Icr_3125	8	0	126.2	1	0	2	0	0	0	2	0	0	0	0	0	2	0	0	0	0	0	2	2	2	0	2	2	2	0	0	0	0	2	0	2	0	2	0	2	0	2	2	0	2	2	0	2	0	2
Icr_13707	8	0.59	126.79	3	0	2	0	0	0	2	0	0	0	0	0	2	0	0	0	0	0	2	2	2	0	2	2	0	0	0	0	0	2	0	2	0	2	0	2	0	2	2	0	2	2	0	2	0	2
Icr_573	8	2.78	129.57	2	0	2	0	0	0	2	0	0	0	0	0	2	0	0	0	0	0	2	2	2	0	2	2	0	0	0	0	0	2	0	2	0	2	0	0	0	2	2	0	2	0	2	2	0	2
Icr_15122	8	0.41	129.98	4	0	2	0	0	0	2	0	0	0	0	0	2	0	0	0	0	0	2	2	2	0	2	2	0	0	0	0	0	2	0	2	0	2	0	0	0	2	2	0	2	0	2	2	0	2
Icr_19411	8	0	129.98	1	0	2	0	0	0	2	0	0	0	0	0	2	0	0	0	0	0	2	2	2	0	2	2	0	0	0	0	0	2	0	2	0	2	0	0	0	2	2	0	2	0	2	2	0	2
Icr_13956	8	0	129.98	3	0	2	0	0	0	2	0	0	0	0	0	2	0	0	0	0	0	2	2	2	0	2	2	2	0	0	0	0	2	0	2	0	2	0	0	0	2	2	0	2	0	2	2	0	2
Icr_17406	8	4.95	134.93	1	0	2	0	2	2	0	2	0	2	0	0	0	2	0	0	0	0	0	0	2	2	2	2	2	0	0	0	0	0	0	2	0	0	2	0	0	2	0	0	0	2	2	2	2	2
Icr_4412	8	2.71	137.64	4	0	2	0	0	2	0	0	0	2	0	0	2	2	0	0	0	0	2	2	2	0	2	0	0	0	0	0	0	0	0	2	0	0	2	0	0	2	2	0	0	0	2	2	2	2
Icr_9310	8	4.22	141.86	1	0	2	0	0	2	0	0	0	0	0	0	2	0	0	0	0	2	2	2	2	0	0	0	0	0	0	0	0	0	0	2	0	0	2	0	0	2	2	0	0	0	2	2	0	2
Icr_16217	8	0	141.86	1	0	2	0	0	2	0	0	0	0	0	0	2	0	0	0	0	2	2	2	2	0	0	0	0	0	0	0	0	0	0	2	0	0	2	0	0	2	2	0	0	0	2	2	0	2
Icr_4801	8	4.85	146.71	4	0	2	0	0	0	2	0	0	0	0	0	2	0	0	0	0	0	2	2	2	0	2	0	0	0	0	0	0	0	0	2	0	0	0	0	0	2	0	0	0	0	2	0	0	2
Icr_1783	8	2.46	149.17	1	0	2	0	0	0	2	0	2	0	0	0	2	0	0	0	0	0	0	0	2	0	2	0	0	0	0	0	0	0	0	2	0	0	0	0	0	2	0	0	0	0	2	0	0	2
Icr_19967	8	1.52	150.69	1	0	2	0	0	0	2	0	2	0	0	0	2	0	0	0	0	0	0	0	2	0	2	0	0	0	0	0	0	0	0	2	0	0	0	0	0	2	0	0	0	0	2	0	0	2
Icr_3535	8	0	150.69	1	0	2	0	0	0	2	0	2	0	0	0	2	0	0	0	0	0	0	0	2	0	2	0	0	0	0	0	0	0	0	2	0	0	0	0	0	2	0	0	0	0	2	0	0	2
Icr_571	8	0	150.69	2	0	2	0	0	0	2	0	2	0	0	0	2	0	0	0	0	0	0	0	2	0	2	0	0	0	0	0	0	0	0	2	0	0	0	0	0	2	0	0	0	0	2	0	0	2
Icr_12046	8	3.44	154.13	1	0	2	0	0	0	2	0	0	0	0	0	2	0	0	0	0	0	0	0	0	0	2	0	0	0	0	0	0	0	0	0	0	0	0	0	0	2	0	0	0	0	0	0	0	2
Icr_897	8	0	154.13	1	0	2	0	0	0	2	0	0	0	0	0	2	0	0	0	0	0	0	0	0	0	2	0	0	0	0	0	0	0	0	0	0	0	0	0	0	2	0	0	0	0	0	0	0	2
Icr_19237	8	1.61	155.74	1	0	2	0	0	0	2	0	0	0	0	0	2	0	0	0	0	0	0	0	0	0	0	0	0	0	0	0	0	0	0	0	0	0	0	0	0	2	0	0	0	0	0	0	0	2
Icr_2971	8	4.1	159.84	1	0	2	0	0	0	2	0	0	0	0	0	2	0	0	0	0	0	0	0	0	0	0	0	2	0	0	0	0	0	0	0	0	0	0	0	0	0	0	0	0	0	0	0	0	0
Icr_16143	8	1.74	161.58	1	0	2	0	0	0	2	0	0	0	0	0	0	0	0	0	0	0	0	0	0	0	0	0	2	0	0	0	0	0	0	0	0	0	0	0	0	0	0	0	0	0	0	0	0	0
Icr_20863	8	0	161.58	1	0	2	0	0	0	2	0	0	0	0	0	0	0	0	0	0	0	0	0	0	0	0	0	2	0	0	0	0	0	0	0	0	0	0	0	0	0	0	0	0	0	0	0	0	0
Icr_12740	8	0	161.58	1	0	2	0	0	0	2	0	0	0	0	0	0	0	0	0	0	0	0	0	0	0	0	0	2	0	0	0	0	0	0	0	0	0	0	0	0	0	0	0	0	0	0	0	0	0
Icr_13127	8	0	161.58	1	0	2	0	0	0	2	0	0	0	0	0	0	0	0	0	0	0	0	0	0	0	0	0	2	0	0	0	0	0	0	0	0	0	0	0	0	0	0	0	0	0	0	0	0	0
Icr_3080	8	0	161.58	1	0	2	0	0	0	2	0	0	0	0	0	0	0	0	0	0	0	0	0	0	0	0	0	2	0	0	0	0	0	0	0	0	0	0	0	0	0	0	0	0	0	0	0	0	0
Icr_20037	8	0.53	162.11	1	0	2	0	0	0	0	0	0	0	0	0	0	0	0	0	0	0	2	0	0	0	2	0	0	0	0	0	0	2	0	2	0	2	0	0	0	2	0	0	0	0	0	2	0	0
Icr_5678	8	0	162.11	1	0	2	0	0	0	0	0	0	0	0	0	0	0	0	0	0	0	2	0	0	0	2	0	0	0	0	0	0	2	0	2	0	2	0	0	0	2	0	0	0	0	0	2	0	0
Icr_20486	8	0	162.11	2	0	2	0	0	0	0	0	0	0	0	0	0	0	0	0	0	0	2	0	0	0	2	0	0	0	0	0	0	2	0	2	0	2	0	0	0	2	0	0	0	0	0	2	0	0
Icr_14817	8	0.57	162.68	1	0	2	0	0	0	0	0	0	0	0	0	0	0	0	0	0	0	2	0	0	0	2	0	0	0	0	0	0	2	0	2	0	2	0	0	0	2	2	0	2	0	2	2	0	2
Icr_12159	8	0	162.68	2	0	2	0	0	0	0	0	0	0	0	0	0	0	0	0	0	0	2	0	0	0	2	0	0	0	0	0	0	2	0	2	0	2	0	0	0	2	2	0	2	0	2	2	0	2
Icr_2043	8	0	162.68	1	0	2	0	0	0	0	0	0	0	0	0	0	0	0	0	0	0	2	0	0	0	2	0	0	0	0	0	0	2	0	2	0	2	0	0	0	2	2	0	2	0	2	2	0	2
Icr_19490	8	0.65	163.33	1	0	2	0	0	0	2	0	0	0	0	0	0	0	0	0	0	0	2	0	0	0	2	0	2	0	0	0	0	2	0	2	0	2	0	0	0	2	2	0	2	0	2	2	0	2
Icr_10072	8	0.31	163.64	1	0	2	0	0	0	2	0	0	0	0	0	0	0	0	0	0	0	2	0	0	0	2	0	2	0	0	0	0	2	0	2	0	2	0	0	0	2	2	0	2	0	2	2	0	2
Icr_3480	8	7.21	170.85	1	0	2	2	2	2	2	2	0	2	0	2	2	2	2	2	2	2	0	2	2	2	0	2	2	2	2	2	2	0	2	0	2	0	0	2	2	0	0	2	0	0	0	0	2	0
Icr_14904	8	1.92	172.77	1	0	2	2	2	2	2	2	0	2	0	2	2	2	2	2	2	2	0	2	2	2	0	2	2	2	2	2	2	0	2	0	2	0	0	2	2	0	0	2	0	0	0	0	2	0
Icr_17201	8	0.85	173.62	1	0	2	2	2	2	2	2	0	2	0	2	2	2	2	2	2	2	0	2	2	2	0	2	2	2	2	2	2	0	2	0	2	0	0	2	2	0	0	2	0	0	0	0	2	0
Icr_5104	8	2.74	176.36	2	0	2	0	0	0	2	0	0	0	0	0	0	0	0	0	0	0	2	0	0	0	2	2	0	0	0	2	2	2	0	0	0	2	2	0	2	2	2	0	2	0	2	2	2	0
Icr_12286	8	0	176.36	1	0	2	0	0	0	2	0	0	0	0	0	0	0	0	0	0	0	2	0	0	0	2	2	0	0	0	2	2	2	0	0	0	2	2	0	2	2	2	0	2	0	2	2	2	0
Icr_21349	8	1.19	177.55	1	0	2	0	0	0	0	0	2	0	0	0	0	0	0	0	0	0	2	0	0	0	2	0	0	0	0	0	0	2	0	2	0	2	2	0	0	2	2	0	2	2	2	2	2	2
Icr_17031	8	0	177.55	1	0	2	0	0	0	0	0	2	0	0	0	0	0	0	0	0	0	2	0	0	0	2	0	0	0	0	0	0	2	0	2	0	2	2	0	0	2	2	0	2	2	2	2	2	2
Icr_6399	8	0	177.55	1	0	2	0	0	0	0	0	2	0	0	0	0	0	0	0	0	0	2	0	0	0	2	0	0	0	0	0	0	2	0	2	0	2	2	0	0	2	2	0	2	2	2	2	2	2
Icr_13864	8	0	177.55	2	0	2	0	0	0	0	0	2	0	0	0	0	0	0	0	0	0	2	0	0	0	2	0	0	0	0	0	0	2	0	2	0	2	2	0	0	2	2	0	2	2	2	2	2	2
Icr_9927	8	0.77	178.32	1	0	2	0	0	0	0	0	2	0	0	0	0	0	0	0	0	0	2	0	0	0	2	0	0	0	0	0	0	2	0	2	0	2	2	0	0	2	2	0	2	2	0	2	2	2
Icr_6199	8	0	178.32	1	0	2	0	0	0	0	0	2	0	0	0	0	0	0	0	0	0	2	0	0	0	2	0	0	0	0	0	0	2	0	2	0	2	2	0	0	2	2	0	2	2	0	2	2	2
Icr_7193	8	1.02	179.34	1	0	2	0	0	0	2	0	2	0	0	0	0	0	0	0	0	0	2	0	0	0	2	0	0	0	0	0	0	2	0	2	0	2	2	0	0	2	2	0	2	2	0	2	2	2
Icr_6255	8	0	179.34	1	0	2	0	0	0	2	0	2	0	0	0	0	0	0	0	0	0	2	0	0	0	2	0	0	0	0	0	0	2	0	2	0	2	2	0	0	2	2	0	2	2	0	2	2	2
Icr_961	8	1.25	180.59	1	0	2	0	0	0	2	0	2	0	0	0	0	0	0	0	0	0	2	0	0	0	2	0	0	0	0	0	0	2	0	2	0	2	2	0	0	2	2	0	2	2	0	2	2	2
Icr_1059	8	0	180.59	1	0	2	0	0	0	2	0	2	0	0	0	0	0	0	0	0	0	2	0	0	0	2	0	0	0	0	0	0	2	0	2	0	2	2	0	0	2	2	0	2	2	0	2	2	2
Icr_1619	8	0	180.59	1	0	2	0	0	0	2	0	2	0	0	0	0	0	0	0	0	0	2	0	0	0	2	0	0	0	0	0	0	2	0	2	0	2	2	0	0	2	2	0	2	2	0	2	2	2
Icr_21773	8	0	180.59	1	0	2	0	0	0	2	0	2	0	0	0	0	0	0	0	0	0	2	0	0	0	2	0	0	0	0	0	0	2	0	2	0	2	2	0	0	2	2	0	2	2	0	2	2	2
Icr_14115	8	0.69	181.28	2	0	2	0	0	0	2	0	2	0	0	0	0	0	0	0	0	0	2	0	0	0	2	0	0	0	0	0	0	2	0	2	0	2	2	0	0	2	2	0	2	2	0	2	2	2
Icr_20255	8	1.22	182.5	1	0	2	0	0	0	2	0	2	0	0	0	0	0	0	0	0	0	2	0	0	0	2	0	0	0	0	0	0	2	0	2	0	2	2	0	0	2	2	0	2	2	0	0	2	2
Icr_21157	8	0	182.5	1	0	2	0	0	0	2	0	2	0	0	0	0	0	0	0	0	0	2	0	0	0	2	0	0	0	0	0	0	2	0	2	0	2	2	0	0	2	2	0	2	2	0	0	2	2
Icr_19141	8	0	182.5	1	0	2	0	0	0	2	0	2	0	0	0	0	0	0	0	0	0	2	0	0	0	2	0	0	0	0	0	0	2	0	2	0	2	2	0	0	2	2	0	2	2	0	0	2	2
Icr_4037	8	0	182.5	1	0	2	0	0	0	2	0	2	0	0	0	0	0	0	0	0	0	2	0	0	0	2	0	0	0	0	0	0	2	0	2	0	2	2	0	0	2	2	0	2	2	0	0	2	2
Icr_5963	8	0.61	183.11	1	0	2	0	0	0	2	0	2	0	0	0	0	0	0	0	0	0	0	0	0	0	2	0	0	0	0	0	0	2	0	2	0	2	2	0	0	2	2	0	2	2	0	0	2	2
Icr_9048	8	11.08	194.19	2	0	2	2	0	0	0	0	2	0	0	0	0	0	0	0	0	0	0	0	2	2	2	0	2	0	2	0	0	2	2	2	0	2	2	0	0	2	2	0	2	2	0	0	2	2
Icr_15601	8	0	194.19	2	0	2	2	0	0	0	0	2	0	0	0	0	0	0	0	0	0	0	0	2	2	2	0	2	0	2	0	0	2	2	2	0	2	2	0	0	2	2	0	2	2	0	0	2	2
Icr_12316	8	0.57	194.76	2	0	2	2	0	2	2	2	2	0	0	0	0	0	0	0	0	0	0	0	2	2	2	0	2	0	2	0	0	2	2	2	2	2	2	0	0	2	2	0	2	2	0	0	2	2
Icr_14033	8	2.08	196.84	1	0	2	2	2	2	2	2	2	2	0	2	2	0	0	2	2	2	2	0	2	2	0	0	2	0	2	2	2	0	2	0	2	0	0	2	2	2	0	0	0	0	0	2	2	0
Icr_10613	8	3.9	200.74	2	0	2	2	2	0	2	2	2	2	0	2	0	0	0	2	2	2	2	0	2	2	0	0	2	0	2	2	2	0	0	0	2	0	0	2	0	2	0	0	2	0	2	0	2	0
Icr_18564	8	6.03	206.77	2	0	2	0	0	0	0	0	0	0	2	0	0	0	0	0	0	0	0	0	0	0	2	0	0	0	0	0	0	2	0	2	0	2	2	0	0	0	2	0	2	2	0	0	0	2
Icr_20146	8	1.55	208.32	3	0	2	0	0	0	0	0	0	0	2	0	0	0	0	0	0	0	0	0	0	0	2	0	0	0	0	0	0	2	0	2	0	2	2	0	0	2	2	0	2	2	0	0	0	2
Icr_16985	9	0	0	1	0	2	0	0	2	2	2	0	2	2	2	0	0	2	2	0	0	2	0	0	2	2	2	0	0	0	0	0	2	0	2	2	0	0	2	2	0	2	2	2	0	0	0	2	0
Icr_7967	9	0.57	0.57	2	0	2	0	0	2	2	2	0	2	2	2	0	0	2	2	0	0	2	0	0	2	2	2	0	0	0	0	0	2	0	2	2	0	0	2	2	0	2	2	2	0	0	0	2	0
Icr_18625	9	1.26	1.83	1	0	2	0	0	2	0	2	0	2	2	2	0	0	0	2	0	0	2	0	0	2	2	2	0	0	0	0	0	2	0	2	2	0	0	2	2	0	2	2	2	0	0	0	2	0
Icr_19734	9	0	1.83	1	0	2	0	0	2	0	2	0	2	2	2	0	0	0	2	0	0	2	0	0	2	2	2	0	0	0	0	0	2	0	2	2	0	0	2	2	0	2	2	2	0	0	0	2	0
Icr_11228	9	3.53	5.36	2	0	2	0	0	2	2	2	0	2	2	2	0	0	2	2	0	0	2	0	0	2	2	2	0	0	0	0	0	2	0	2	2	0	0	2	2	0	2	2	2	0	0	0	2	0
Icr_14900	9	0.26	5.62	2	0	2	0	0	2	2	2	0	2	2	2	0	0	2	2	0	0	2	0	0	2	2	2	0	0	0	0	0	2	0	2	2	0	0	2	2	0	2	2	2	0	0	0	2	0
Icr_15263	9	0.15	5.77	2	0	2	0	0	2	2	2	0	2	2	2	0	0	2	2	0	0	2	0	0	2	2	2	0	0	0	0	0	2	0	2	2	0	0	2	2	0	2	2	2	0	0	0	2	0
Icr_4668	9	2.87	8.64	1	0	2	2	2	2	0	2	0	2	0	2	0	2	2	2	0	0	2	0	0	2	2	0	0	0	0	0	0	0	0	2	2	0	0	2	2	0	2	2	2	0	0	0	2	0
Icr_279	9	1.35	9.99	1	0	2	0	0	2	0	2	0	2	0	2	0	0	2	2	0	0	2	0	0	2	2	2	0	0	0	0	0	2	0	2	2	0	0	2	2	0	2	2	2	0	0	0	2	0
Icr_20308	9	0.69	10.68	1	0	2	0	0	2	0	2	0	2	0	2	0	0	2	2	0	0	2	0	0	2	2	2	0	0	0	0	0	2	0	2	2	0	0	2	2	0	2	2	2	0	0	0	2	0
[truncated: 1,203 more rows]
[truncated: 513 more columns]
